# Supplementary material for: Complete Genome Sequence of Weissella cibaria NH9449 and Comprehensive Comparative-Genomic Analysis: Genomic Diversity and Versatility Trait Revealed
Source: Front Microbiol. 2022 May 19;13:826683. doi: 10.3389/fmicb.2022.826683 (PMC9161744; doi:10.3389/fmicb.2022.826683)
Supplement: Supplementary Table 2 — AAI Analysis of 219 Weissella strains. [file Data_Sheet_2.xlsx]

## Sheet: AAI
Bacterial strains		1	2	3	4	5	6	7	8	9	10	11	12	13	14	15	16	17	18	19	20	21	22	23	24	25	26	27	28	29	30	31	32	33	34	35	36	37	38	39	40	41	42	43	44	45	46	47	48
1	Weissella beninensis DSM 22752	100	60.5363	60.4861	60.4478	60.6809	60.4003	60.6411	60.4214	61.5341	61.4631	61.482	61.494	61.4293	61.7188	61.342	61.4096	61.3225	61.6652	61.3766	61.389	61.6348	61.3332	61.6613	61.5341	61.5342	61.6962	61.5436	61.3592	61.3713	61.6187	61.4856	61.3601	61.5345	61.3668	61.4687	61.4441	61.3472	61.7607	61.2383	61.4236	61.493	61.3163	61.2273	61.6282	61.3454	61.3484	61.4772	61.7148
2	Weissella bombi DSM 28794	60.5363	100	99.9942	66.8713	66.6586	66.8287	66.8443	66.8225	72.8376	73.1145	73.1381	73.0187	73.0222	73.0487	73.1902	73.0584	73.1054	72.9827	73.1306	73.0698	72.9471	73.0824	73.2127	72.8376	72.8381	73.0096	73.0474	73.0473	73.0986	73.227	73.3405	73.149	72.9883	73.196	73.1653	73.1689	73.1257	72.9862	73.08	73.3298	73.1823	73.0053	73.2046	72.9848	73.2117	73.1296	73.1272	73.0812
3	Weissella bombi R-53094	60.4861	99.9942	100	66.8416	66.6289	66.8465	66.8149	66.8311	72.8532	73.0776	73.1032	73.035	73.0163	73.0369	73.1578	73.0734	73.1236	72.974	73.1218	73.0599	72.9635	73.0876	73.1808	72.8532	72.8537	73.001	73.0652	73.0649	73.1141	73.2663	73.3809	73.116	73.0045	73.184	73.1533	73.1569	73.1157	73.001	73.0739	73.3444	73.1967	73.0226	73.2188	72.9762	73.1997	73.146	73.1198	73.0653
4	Weissella ceti NC36	60.4478	66.8713	66.8416	100	85.0093	99.9245	99.9054	99.8793	68.3287	68.3638	68.4074	68.3329	68.383	68.3095	68.387	68.4158	68.2335	68.3328	68.3288	68.3103	68.2861	68.3572	68.4972	68.3287	68.3291	68.3328	68.4003	68.3728	68.3814	68.3595	68.2696	68.3854	68.2657	68.4208	68.4203	68.4203	68.4085	68.3797	68.3715	68.1875	68.174	68.3641	68.3608	68.3326	68.4182	68.3096	68.3789	68.533
5	Weissella ceti CECT 7719	60.6809	66.6586	66.6289	85.0093	100	84.9951	84.7795	84.8346	68.1301	68.3189	68.3323	68.1839	68.2735	68.227	68.1201	68.2969	67.9999	68.2592	68.0923	68.1477	68.2119	68.0785	68.26	68.1301	68.1309	68.2592	68.2354	68.2302	68.2931	68.1881	68.2454	68.2775	68.1502	68.355	68.3482	68.3482	68.3098	68.3171	68.253	68.1899	68.2102	68.2527	68.2898	68.2581	68.3516	68.1718	68.3095	68.344
6	Weissella ceti WS08	60.4003	66.8287	66.8465	99.9245	84.9951	100	99.8848	99.8842	68.3243	68.3262	68.3698	68.329	68.3446	68.2444	68.3204	68.3747	68.2023	68.2952	68.2913	68.2742	68.2823	68.3216	68.4615	68.3243	68.3246	68.2952	68.3964	68.3686	68.3775	68.3266	68.2364	68.3481	68.2609	68.4161	68.4156	68.4156	68.3962	68.3747	68.3339	68.1538	68.169	68.3598	68.3562	68.295	68.4136	68.3045	68.342	68.498
7	Weissella ceti WS105	60.6411	66.8443	66.8149	99.9054	84.7795	99.8848	100	99.5146	68.1938	68.3635	68.4073	68.2201	68.253	68.2263	68.353	68.3552	68.1023	68.27	68.225	68.229	68.2229	68.2762	68.5118	68.1938	68.1941	68.27	68.3251	68.2943	68.3046	68.3393	68.2554	68.334	68.25	68.42	68.4206	68.4206	68.35	68.3125	68.2624	68.1653	68.1524	68.2621	68.3958	68.2697	68.4176	68.3136	68.3004	68.5347
8	Weissella ceti WS74	60.4214	66.8225	66.8311	99.8793	84.8346	99.8842	99.5146	100	68.2469	68.3362	68.3798	68.302	68.2607	68.1897	68.3389	68.3807	68.1266	68.2733	68.2884	68.2537	68.2604	68.2358	68.4613	68.2469	68.2472	68.2733	68.3446	68.3496	68.3904	68.3678	68.2773	68.3139	68.2774	68.4262	68.4257	68.4257	68.3685	68.3306	68.2444	68.1548	68.1988	68.2709	68.3749	68.2731	68.4237	68.3261	68.3165	68.5427
9	Weissella cibaria MGYG-HGUT-00248	61.5341	72.8376	72.8532	68.3287	68.1301	68.3243	68.1938	68.2469	100	98.7673	98.7499	98.2941	98.6262	97.8421	98.2583	97.9284	97.9562	98.5495	98.7124	98.7378	98.5445	98.5491	98.0238	100	99.9963	98.5549	98.5794	98.6937	98.4978	97.9648	98.1683	98.6749	97.6442	98.813	98.7845	98.7899	98.6959	98.2461	98.9463	98.0605	97.9855	98.5034	98.8056	98.562	98.8114	98.5419	98.8065	83.0176
10	Weissella cibaria JCM 12495	61.4631	73.1145	73.0776	68.3638	68.3189	68.3262	68.3635	68.3362	98.7673	100	99.9985	98.4834	98.8774	98.0409	98.4011	98.1156	97.792	98.8263	99.1372	98.7036	98.823	98.9158	98.0941	98.7673	98.7608	98.8238	99.656	98.9096	98.7736	98.207	98.274	99.9349	98.2583	99.9949	99.9914	99.9938	99.9146	98.7099	98.9964	98.1956	98.1112	99.1169	98.9063	98.8164	99.9927	98.8839	98.943	83.1864
11	Weissella cibaria KACC 11862	61.482	73.1381	73.1032	68.4074	68.3323	68.3698	68.4073	68.3798	98.7499	99.9985	100	98.4852	98.9018	98.0667	98.3929	98.1382	97.8046	98.8327	99.1473	98.7089	98.8328	98.9296	98.1156	98.7499	98.7455	98.8295	99.657	98.9377	98.7811	98.2112	98.2819	99.9314	98.2666	99.9963	99.9947	99.9971	99.9161	98.7266	98.9935	98.1974	98.1367	99.1446	98.9361	98.824	99.9935	98.9073	98.9693	83.1945
12	Weissella cibaria NH9449	61.494	73.0187	73.035	68.3329	68.1839	68.329	68.2201	68.302	98.2941	98.4834	98.4852	100	98.1438	97.9565	98.1988	98.0603	97.4513	99.2252	98.2427	98.6505	99.2178	98.164	97.5497	98.2941	98.3047	99.2268	98.2457	98.2173	99.0573	98.1496	98.2748	98.3091	97.8996	98.5247	98.4992	98.5037	98.3048	98.2016	98.2369	98.0347	97.9469	98.0102	98.5497	99.2257	98.5241	98.2502	98.2373	83.1294
13	Weissella cibaria 1001283B150209 150212 A5	61.4293	73.0222	73.0163	68.383	68.2735	68.3446	68.253	68.2607	98.6262	98.8774	98.9018	98.1438	100	97.6904	98.2245	97.8618	97.8814	98.3738	98.7258	98.6117	98.3463	98.6098	97.8781	98.6262	98.6342	98.3501	98.7289	98.6613	98.3968	97.9778	98.1066	98.8182	98.0158	98.9	98.8957	98.9007	98.8076	98.4973	99.0243	97.9556	97.9581	98.4116	98.7573	98.3834	98.9007	99.1179	98.9493	83.0002
14	Weissella cibaria 1001287H 170206 A9	61.7188	73.0487	73.0369	68.3095	68.227	68.2444	68.2263	68.1897	97.8421	98.0409	98.0667	97.9565	97.6904	100	98.6302	98.4436	97.1866	97.8585	97.7801	97.6412	97.864	97.7613	98.4875	97.8421	97.8383	97.8076	97.7987	97.7377	97.9678	99.1024	99.2869	97.9525	98.1719	98.0798	98.0707	98.0754	97.9319	97.8708	97.8241	99.1165	98.3094	97.6351	98.1461	97.83	98.0774	97.9105	97.8619	83.0723
15	Weissella cibaria 1001713B170221 170320 B3	61.342	73.1902	73.1578	68.387	68.1201	68.3204	68.353	68.3389	98.2583	98.4011	98.3929	98.1988	98.2245	98.6302	100	98.7443	97.6783	98.2978	98.2611	98.2626	98.2727	98.195	98.6204	98.2583	98.2653	98.2867	98.1634	98.0908	98.1503	98.6232	98.8144	98.3119	98.4321	98.4198	98.4156	98.4208	98.3111	98.02	98.3566	98.6233	98.3482	98.1943	98.3007	98.2998	98.4216	97.9886	98.2538	83.0656
16	Weissella cibaria 10M	61.4096	73.0584	73.0734	68.4158	68.2969	68.3747	68.3552	68.3807	97.9284	98.1156	98.1382	98.0603	97.8618	98.4436	98.7443	100	97.3603	98.0845	97.9521	97.8655	98.0423	97.8139	98.5867	97.9284	97.9286	98.1024	97.91	98.0298	98.018	98.488	98.6223	97.9049	98.0819	98.1198	98.114	98.1167	97.8987	97.6913	97.9897	98.4243	98.391	97.8834	98.0876	98.0836	98.1214	97.8683	97.9507	83.0835
17	Weissella cibaria 110	61.3225	73.1054	73.1236	68.2335	67.9999	68.2023	68.1023	68.1266	97.9562	97.792	97.8046	97.4513	97.8814	97.1866	97.6783	97.3603	100	97.6234	97.7908	97.7219	97.6069	97.8464	97.1833	97.9562	97.9607	97.6237	97.7669	97.7722	97.4973	97.2256	97.4056	97.7276	97.6003	97.854	97.8051	97.8088	97.7152	97.7515	97.9167	97.2028	97.5346	97.5959	97.906	97.6241	97.8559	97.5241	97.8935	83.0235
18	Weissella cibaria 142	61.6652	72.9827	72.974	68.3328	68.2592	68.2952	68.27	68.2733	98.5495	98.8263	98.8327	99.2252	98.3738	97.8585	98.2978	98.0845	97.6234	100	98.6019	99.1995	99.988	98.6028	97.8312	98.5495	98.5561	99.9966	98.5682	98.5156	99.4549	98.0895	98.178	98.71	97.9194	98.897	98.8595	98.8643	98.6968	98.4978	98.639	98.1262	97.9588	98.3428	98.8307	99.9978	98.901	98.5806	98.6093	83.0882
19	Weissella cibaria 3.8.44	61.3766	73.1306	73.1218	68.3288	68.0923	68.2913	68.225	68.2884	98.7124	99.1372	99.1473	98.2427	98.7258	97.7801	98.2611	97.9521	97.7908	98.6019	100	98.5429	98.5911	98.6589	98.0112	98.7124	98.7148	98.6019	99.2141	98.9679	98.6319	98.058	98.145	98.9533	98.1705	99.1591	99.1559	99.1598	98.9436	98.3419	98.8928	98.0654	98.2649	99.0025	98.6161	98.6015	99.1591	98.6742	98.9187	83.0265
20	Weissella cibaria 7.8.34	61.389	73.0698	73.0599	68.3103	68.1477	68.2742	68.229	68.2537	98.7378	98.7036	98.7089	98.6505	98.6117	97.6412	98.2626	97.8655	97.7219	99.1995	98.5429	100	99.1633	98.2432	97.7631	98.7378	98.7469	99.1776	98.4716	98.4828	99.0912	97.8646	98.0317	98.5318	97.8074	98.7075	98.7052	98.7097	98.5107	98.1775	98.5709	97.8402	97.9979	98.5683	98.6947	99.155	98.7086	98.2701	98.6783	83.1294
21	Weissella cibaria 85	61.6348	72.9471	72.9635	68.2861	68.2119	68.2823	68.2229	68.2604	98.5445	98.823	98.8328	99.2178	98.3463	97.864	98.2727	98.0423	97.6069	99.988	98.5911	99.1633	100	98.5673	97.7857	98.5445	98.556	99.9821	98.5295	98.5298	99.422	98.0553	98.1739	98.6766	97.8957	98.8699	98.8569	98.8615	98.6701	98.4832	98.6246	98.1307	97.9429	98.3581	98.8126	99.9924	98.8739	98.5531	98.5903	83.1145
22	Weissella cibaria A23	61.3332	73.0824	73.0876	68.3572	68.0785	68.3216	68.2762	68.2358	98.5491	98.9158	98.9296	98.164	98.6098	97.7613	98.195	97.8139	97.8464	98.6028	98.6589	98.2432	98.5673	100	97.9288	98.5491	98.5548	98.5824	98.7057	98.5254	98.4388	97.9238	98.0894	98.8366	97.8826	98.9716	98.9312	98.907	98.8262	98.4589	98.6597	97.8405	97.9549	98.4051	98.7258	98.577	98.9728	98.5775	98.5942	82.9692
23	Weissella cibaria AB3b	61.6613	73.2127	73.1808	68.4972	68.26	68.4615	68.5118	68.4613	98.0238	98.0941	98.1156	97.5497	97.8781	98.4875	98.6204	98.5867	97.1833	97.8312	98.0112	97.7631	97.7857	97.9288	100	98.0238	98.0084	97.778	97.995	97.8452	97.7911	98.5838	98.707	98.0485	98.1151	98.1472	98.1095	98.1127	98.0153	97.795	97.3462	98.6024	98.2712	97.3745	98.2196	97.8119	98.1489	97.9113	97.8951	83.0801
24	Weissella cibaria AM27-22LB	61.5341	72.8376	72.8532	68.3287	68.1301	68.3243	68.1938	68.2469	100	98.7673	98.7499	98.2941	98.6262	97.8421	98.2583	97.9284	97.9562	98.5495	98.7124	98.7378	98.5445	98.5491	98.0238	100	99.9963	98.5549	98.5794	98.6937	98.4978	97.9648	98.1683	98.6749	97.6442	98.813	98.7845	98.7899	98.6959	98.2461	98.9463	98.0605	97.9855	98.5034	98.8056	98.562	98.8114	98.5419	98.8065	83.0176
25	Weissella cibaria AM27-24	61.5342	72.8381	72.8537	68.3291	68.1309	68.3246	68.1941	68.2472	99.9963	98.7608	98.7455	98.3047	98.6342	97.8383	98.2653	97.9286	97.9607	98.5561	98.7148	98.7469	98.556	98.5548	98.0084	99.9963	100	98.5617	98.5858	98.7029	98.5014	97.9634	98.1769	98.6704	97.6548	98.8087	98.7802	98.7857	98.6926	98.2498	98.9506	98.0634	97.9911	98.5105	98.8116	98.5687	98.8071	98.5521	98.8077	83.0205
26	Weissella cibaria AV1	61.6962	73.0096	73.001	68.3328	68.2592	68.2952	68.27	68.2733	98.5549	98.8238	98.8295	99.2268	98.3501	97.8076	98.2867	98.1024	97.6237	99.9966	98.6019	99.1776	99.9821	98.5824	97.778	98.5549	98.5617	100	98.5446	98.5208	99.4256	98.0467	98.1555	98.7087	97.8909	98.8971	98.8577	98.8625	98.6955	98.4758	98.6156	98.1044	97.9337	98.3474	98.8099	99.9985	98.901	98.5349	98.5869	83.1282
27	Weissella cibaria BC10 Beachu10	61.5436	73.0474	73.0652	68.4003	68.2354	68.3964	68.3251	68.3446	98.5794	99.656	99.657	98.2457	98.7289	97.7987	98.1634	97.91	97.7669	98.5682	99.2141	98.4716	98.5295	98.7057	97.995	98.5794	98.5858	98.5446	100	98.8969	98.4892	97.9098	98.0292	99.4887	97.9559	99.6805	99.6722	99.6763	99.4865	98.4503	98.893	97.868	98.1327	99.2374	98.6772	98.5659	99.6781	98.5516	98.876	83.2031
28	Weissella cibaria BC14 Baechu14	61.3592	73.0473	73.0649	68.3728	68.2302	68.3686	68.2943	68.3496	98.6937	98.9096	98.9377	98.2173	98.6613	97.7377	98.0908	98.0298	97.7722	98.5156	98.9679	98.4828	98.5298	98.5254	97.8452	98.6937	98.7029	98.5208	98.8969	100	98.581	97.9653	98.1429	98.744	97.8075	98.9417	98.9308	98.9345	98.736	98.462	98.8944	97.9509	98.1511	98.7473	98.7492	98.4967	98.9412	98.4474	99.462	82.8916
29	Weissella cibaria BM2	61.3713	73.0986	73.1141	68.3814	68.2931	68.3775	68.3046	68.3904	98.4978	98.7736	98.7811	99.0573	98.3968	97.9678	98.1503	98.018	97.4973	99.4549	98.6319	99.0912	99.422	98.4388	97.7911	98.4978	98.5014	99.4256	98.4892	98.581	100	98.1458	98.2745	98.5461	97.8594	98.772	98.7691	98.7727	98.5504	98.3973	98.518	98.1109	98.0566	98.3788	98.6927	99.4228	98.7757	98.3131	98.3788	82.9863
30	Weissella cibaria CBA3612	61.6187	73.227	73.2663	68.3595	68.1881	68.3266	68.3393	68.3678	97.9648	98.207	98.2112	98.1496	97.9778	99.1024	98.6232	98.488	97.2256	98.0895	98.058	97.8646	98.0553	97.9238	98.5838	97.9648	97.9634	98.0467	97.9098	97.9653	98.1458	100	99.8328	98.1441	98.2589	98.267	98.2517	98.255	98.1299	97.8375	98.0228	99.7051	98.2984	98.1051	98.2229	98.0662	98.2619	97.9585	98.0522	83.1648
31	Weissella cibaria CBA3636	61.4856	73.3405	73.3809	68.2696	68.2454	68.2364	68.2554	68.2773	98.1683	98.274	98.2819	98.2748	98.1066	99.2869	98.8144	98.6223	97.4056	98.178	98.145	98.0317	98.1739	98.0894	98.707	98.1683	98.1769	98.1555	98.0292	98.1429	98.2745	99.8328	100	98.2082	98.4814	98.3405	98.3231	98.3273	98.1948	97.9791	98.0748	99.7397	98.3673	98.238	98.3511	98.1506	98.3386	98.0024	98.227	83.2032
32	Weissella cibaria cf-23	61.3601	73.149	73.116	68.3854	68.2775	68.3481	68.334	68.3139	98.6749	99.9349	99.9314	98.3091	98.8182	97.9525	98.3119	97.9049	97.7276	98.71	98.9533	98.5318	98.6766	98.8366	98.0485	98.6749	98.6704	98.7087	99.4887	98.744	98.5461	98.1441	98.2082	100	98.1948	99.9331	99.9299	99.9341	99.9977	98.7472	98.8345	98.1398	97.9376	98.96	98.8003	98.7101	99.9305	98.7331	98.8321	83.0022
33	Weissella cibaria CH2	61.5345	72.9883	73.0045	68.2657	68.1502	68.2609	68.25	68.2774	97.6442	98.2583	98.2666	97.8996	98.0158	98.1719	98.4321	98.0819	97.6003	97.9194	98.1705	97.8074	97.8957	97.8826	98.1151	97.6442	97.6548	97.8909	97.9559	97.8075	97.8594	98.2589	98.4814	98.1948	100	98.3223	98.2959	98.2999	98.1941	97.9366	98.1727	98.3038	99.0923	97.9638	98.1578	97.9173	98.321	98.0253	97.9268	83.2377
34	Weissella cibaria CMS2	61.3668	73.196	73.184	68.4208	68.355	68.4161	68.42	68.4262	98.813	99.9949	99.9963	98.5247	98.9	98.0798	98.4198	98.1198	97.854	98.897	99.1591	98.7075	98.8699	98.9716	98.1472	98.813	98.8087	98.8971	99.6805	98.9417	98.772	98.267	98.3405	99.9331	98.3223	100	99.9952	99.9989	99.9337	98.7678	98.9923	98.2509	98.159	99.1464	98.9223	98.897	99.9953	98.918	98.9542	83.1288
35	Weissella cibaria CMS3	61.4687	73.1653	73.1533	68.4203	68.3482	68.4156	68.4206	68.4257	98.7845	99.9914	99.9947	98.4992	98.8957	98.0707	98.4156	98.114	97.8051	98.8595	99.1559	98.7052	98.8569	98.9312	98.1095	98.7845	98.7802	98.8577	99.6722	98.9308	98.7691	98.2517	98.3231	99.9299	98.2959	99.9952	100	99.9941	99.9301	98.7521	98.9877	98.2347	98.1259	99.1346	98.907	98.8609	99.9917	98.89	98.9546	83.1607
36	Weissella cibaria CMU	61.4441	73.1689	73.1569	68.4203	68.3482	68.4156	68.4206	68.4257	98.7899	99.9938	99.9971	98.5037	98.9007	98.0754	98.4208	98.1167	97.8088	98.8643	99.1598	98.7097	98.8615	98.907	98.1127	98.7899	98.7857	98.8625	99.6763	98.9345	98.7727	98.255	98.3273	99.9341	98.2999	99.9989	99.9941	100	99.9343	98.7561	98.9928	98.2391	98.1294	99.1386	98.9107	98.8657	99.9955	98.8889	98.9588	83.1858
37	Weissella cibaria CT-37 115	61.3472	73.1257	73.1157	68.4085	68.3098	68.3962	68.35	68.3685	98.6959	99.9146	99.9161	98.3048	98.8076	97.9319	98.3111	97.8987	97.7152	98.6968	98.9436	98.5107	98.6701	98.8262	98.0153	98.6959	98.6926	98.6955	99.4865	98.736	98.5504	98.1299	98.1948	99.9977	98.1941	99.9337	99.9301	99.9343	100	98.7321	98.8094	98.1267	97.9256	98.9617	98.7903	98.6971	99.9311	98.7245	98.823	83.0637
38	Weissella cibaria DK12 DK12	61.7607	72.9862	73.001	68.3797	68.3171	68.3747	68.3125	68.3306	98.2461	98.7099	98.7266	98.2016	98.4973	97.8708	98.02	97.6913	97.7515	98.4978	98.3419	98.1775	98.4832	98.4589	97.795	98.2461	98.2498	98.4758	98.4503	98.462	98.3973	97.8375	97.9791	98.7472	97.9366	98.7678	98.7521	98.7561	98.7321	100	98.6331	97.8214	97.9298	98.0756	98.6749	98.4986	98.7675	98.4678	98.49	83.1538
39	Weissella cibaria DmW 103	61.2383	73.08	73.0739	68.3715	68.253	68.3339	68.2624	68.2444	98.9463	98.9964	98.9935	98.2369	99.0243	97.8241	98.3566	97.9897	97.9167	98.639	98.8928	98.5709	98.6246	98.6597	97.3462	98.9463	98.9506	98.6156	98.893	98.8944	98.518	98.0228	98.0748	98.8345	98.1727	98.9923	98.9877	98.9928	98.8094	98.6331	100	97.9569	98.1489	98.0307	98.9024	98.6269	98.9934	98.8068	99.01	82.9804
40	Weissella cibaria FBL5	61.4236	73.3298	73.3444	68.1875	68.1899	68.1538	68.1653	68.1548	98.0605	98.1956	98.1974	98.0347	97.9556	99.1165	98.6233	98.4243	97.2028	98.1262	98.0654	97.8402	98.1307	97.8405	98.6024	98.0605	98.0634	98.1044	97.868	97.9509	98.1109	99.7051	99.7397	98.1398	98.3038	98.2509	98.2347	98.2391	98.1267	97.8214	97.9569	100	98.3257	98.0436	98.2608	98.1246	98.2483	97.9587	98.0633	83.2387
41	Weissella cibaria ff3PR	61.493	73.1823	73.1967	68.174	68.2102	68.169	68.1524	68.1988	97.9855	98.1112	98.1367	97.9469	97.9581	98.3094	98.3482	98.391	97.5346	97.9588	98.2649	97.9979	97.9429	97.9549	98.2712	97.9855	97.9911	97.9337	98.1327	98.1511	98.0566	98.2984	98.3673	97.9376	99.0923	98.159	98.1259	98.1294	97.9256	97.9298	98.1489	98.3257	100	97.9971	98.0981	97.9578	98.1607	97.9462	97.9992	83.1551
42	Weissella cibaria GGI4	61.3163	73.0053	73.0226	68.3641	68.2527	68.3598	68.2621	68.2709	98.5034	99.1169	99.1446	98.0102	98.4116	97.6351	98.1943	97.8834	97.5959	98.3428	99.0025	98.5683	98.3581	98.4051	97.3745	98.5034	98.5105	98.3474	99.2374	98.7473	98.3788	98.1051	98.238	98.96	97.9638	99.1464	99.1346	99.1386	98.9617	98.0756	98.0307	98.0436	97.9971	100	98.5344	98.3502	99.1441	98.5044	98.6752	83.0188
43	Weissella cibaria GGM1	61.2273	73.2046	73.2188	68.3608	68.2898	68.3562	68.3958	68.3749	98.8056	98.9063	98.9361	98.5497	98.7573	98.1461	98.3007	98.0876	97.906	98.8307	98.6161	98.6947	98.8126	98.7258	98.2196	98.8056	98.8116	98.8099	98.6772	98.7492	98.6927	98.2229	98.3511	98.8003	98.1578	98.9223	98.907	98.9107	98.7903	98.6749	98.9024	98.2608	98.0981	98.5344	100	98.835	98.9213	98.6888	98.8823	82.9318
44	Weissella cibaria 92	61.6282	72.9848	72.9762	68.3326	68.2581	68.295	68.2697	68.2731	98.562	98.8164	98.824	99.2257	98.3834	97.83	98.2998	98.0836	97.6241	99.9978	98.6015	99.155	99.9924	98.577	97.8119	98.562	98.5687	99.9985	98.5659	98.4967	99.4228	98.0662	98.1506	98.7101	97.9173	98.897	98.8609	98.8657	98.6971	98.4986	98.6269	98.1246	97.9578	98.3502	98.835	100	98.901	98.5319	98.5952	83.1237
45	Weissella cibaria CMS1	61.3454	73.2117	73.1997	68.4182	68.3516	68.4136	68.4176	68.4237	98.8114	99.9927	99.9935	98.5241	98.9007	98.0774	98.4216	98.1214	97.8559	98.901	99.1591	98.7086	98.8739	98.9728	98.1489	98.8114	98.8071	98.901	99.6781	98.9412	98.7757	98.2619	98.3386	99.9305	98.321	99.9953	99.9917	99.9955	99.9311	98.7675	98.9934	98.2483	98.1607	99.1441	98.9213	98.901	100	98.9169	98.9542	83.132
46	Weissella cibaria GGM13-2	61.3484	73.1296	73.146	68.3096	68.1718	68.3045	68.3136	68.3261	98.5419	98.8839	98.9073	98.2502	99.1179	97.9105	97.9886	97.8683	97.5241	98.5806	98.6742	98.2701	98.5531	98.5775	97.9113	98.5419	98.5521	98.5349	98.5516	98.4474	98.3131	97.9585	98.0024	98.7331	98.0253	98.918	98.89	98.8889	98.7245	98.4678	98.8068	97.9587	97.9462	98.5044	98.6888	98.5319	98.9169	100	98.5564	82.9246
47	Weissella cibaria MSK.22.138	61.4772	73.1272	73.1198	68.3789	68.3095	68.342	68.3004	68.3165	98.8065	98.943	98.9693	98.2373	98.9493	97.8619	98.2538	97.9507	97.8935	98.6093	98.9187	98.6783	98.5903	98.5942	97.8951	98.8065	98.8077	98.5869	98.876	99.462	98.3788	98.0522	98.227	98.8321	97.9268	98.9542	98.9546	98.9588	98.823	98.49	99.01	98.0633	97.9992	98.6752	98.8823	98.5952	98.9542	98.5564	100	83.0077
48	Weissella confusa BCC 2330	61.7148	73.0812	73.0653	68.533	68.344	68.498	68.5347	68.5427	83.0176	83.1864	83.1945	83.1294	83.0002	83.0723	83.0656	83.0835	83.0235	83.0882	83.0265	83.1294	83.1145	82.9692	83.0801	83.0176	83.0205	83.1282	83.2031	82.8916	82.9863	83.1648	83.2032	83.0022	83.2377	83.1288	83.1607	83.1858	83.0637	83.1538	82.9804	83.2387	83.1551	83.0188	82.9318	83.1237	83.132	82.9246	83.0077	100
49	Weissella confusa CCUG 30969	61.4988	72.6187	72.6038	68.4402	68.2601	68.4356	68.4139	68.3887	82.1537	82.6487	82.6605	82.5957	82.1025	82.2459	82.6311	82.6949	82.5647	82.7289	82.3594	82.4875	82.7379	82.1338	82.7893	82.1537	82.1487	82.7291	82.5225	82.6517	82.5596	82.7428	82.7699	82.5375	82.8288	82.6	82.6599	82.6834	82.5587	82.3267	82.4075	82.6711	82.9058	82.0152	82.9051	82.7105	82.6033	82.7145	82.4008	98.4951
50	Weissella confusa DSM 20194	61.3068	72.8685	72.8495	68.4997	68.2267	68.4656	68.4473	68.4572	82.6966	82.897	82.8971	82.8204	82.8777	82.7815	82.8388	82.7451	82.8105	82.7724	82.6627	82.8221	82.7664	82.451	82.959	82.6966	82.6961	82.7815	82.8393	82.8198	82.7058	82.9061	82.9052	82.7351	82.7869	82.8973	82.908	82.9324	82.7623	82.7885	82.7234	82.8313	83.0051	82.714	82.9066	82.7627	82.9004	82.9357	82.7146	98.2943
51	Weissella confusa LMG 17698	61.574	72.723	72.6825	68.4084	68.2897	68.403	68.3817	68.3697	82.7353	82.9243	82.9243	82.9564	82.9148	82.9551	82.8148	82.7766	82.7854	82.8805	82.6757	82.8174	82.903	82.6869	83.0773	82.7353	82.7351	82.8977	82.8986	82.8901	82.7912	82.9705	82.9964	82.752	83.0699	82.8173	82.8979	82.922	82.7777	83.0331	82.689	82.9525	82.9927	82.8284	83.0603	82.8932	82.8205	82.8095	82.7847	98.4815
52	Weissella confusa UC 024F6	61.646	72.8	72.783	68.5157	68.1519	68.482	68.5014	68.4339	82.7362	82.9401	82.9581	82.8012	82.9631	82.8193	82.9093	82.9433	82.8238	83.0474	82.7364	82.6432	83.0792	82.6112	83.1197	82.7362	82.7502	83.0725	82.9783	82.9315	82.8441	82.8535	82.9409	82.7252	83.0493	82.8595	82.9219	82.9432	82.7518	82.8842	82.6769	82.9001	83.0845	82.7131	82.8053	83.0328	82.8628	83.1368	82.8054	98.498
53	Weissella confusa VTT E-90392	61.4636	72.9246	72.8699	68.6642	68.2577	68.627	68.6248	68.5361	81.9666	82.5573	82.5188	82.4587	82.1324	82.0106	82.4226	82.4542	82.468	82.5185	82.2626	82.3547	82.517	82.115	82.6612	81.9666	81.9675	82.5021	82.335	82.4009	82.379	82.4546	82.5768	82.3086	82.6187	82.4745	82.478	82.476	82.3317	81.9608	82.4209	82.561	82.5023	81.7686	82.3208	82.4983	82.4672	82.4874	82.3409	95.5763
54	Weissella hellenica 0916-4-2	60.9211	89.3773	89.4013	66.3292	66.3754	66.2967	66.3854	66.3358	73.026	73.1775	73.1927	73.2801	72.6022	73.0868	73.2788	73.1055	73.1121	72.823	72.8935	73.116	72.7895	72.8892	73.4957	73.026	73.0098	72.8317	73.378	72.9134	72.9234	73.4046	73.5748	72.9566	73.1168	73.0847	73.2373	73.2182	72.9514	72.9703	72.7967	73.2606	73.0236	72.5636	73.549	72.8	73.1046	73.2702	73.0853	73.2364
55	Weissella koreensis SK	60.2851	64.7593	64.77	64.3977	64.3319	64.4337	64.4163	64.5251	65.6802	65.7327	65.7277	65.7688	65.7799	65.7255	65.7946	65.7436	65.6847	65.8151	65.7416	65.7437	65.7941	65.7938	65.9848	65.6802	65.6801	65.8166	65.9477	65.6476	65.87	65.9264	65.9519	65.781	65.9407	65.8116	65.7585	65.7585	65.7591	65.8252	65.7069	65.7473	65.8038	65.6584	65.7263	65.8212	65.8198	65.8389	65.7274	65.8422
56	Weissella paramesenteroides DmW 107100	60.5436	81.6914	81.6968	66.6853	66.7203	66.6479	66.6586	66.6127	72.6843	73.1582	73.1776	73.2248	72.9625	73.0585	72.9991	73.0408	73.2371	73.1476	73.1488	72.9551	73.1238	72.8997	73.0247	72.6843	72.6904	73.1918	73.0426	72.9434	73.2445	73.2321	73.4612	73.2046	72.8207	73.2377	73.1783	73.1879	73.1885	72.957	73.2299	73.2653	73.2611	72.8844	73.328	73.152	73.255	73.1517	72.9559	73.3551
57	Weissella paramesenteroides DmW 115113	60.6347	81.4905	81.5115	66.7001	66.6508	66.6684	66.6819	66.6291	72.2863	73.1771	73.1716	72.8745	72.5935	72.8172	72.9093	72.8384	73.0186	72.8566	73.0207	72.7202	72.8316	72.6873	73.2664	72.2863	72.2868	72.8875	72.7766	72.7181	72.8824	73.0163	73.3133	73.1284	72.5081	73.243	73.1964	73.1964	73.1447	72.6422	72.9192	73.0387	73.1026	72.5438	73.0477	72.8752	73.2609	73.0168	72.6133	73.275
58	Weissella soli CECT 7031	60.9022	66.7715	66.729	65.7377	65.4543	65.6749	65.6402	65.6515	69.2076	69.22	69.2158	69.0985	69.0897	69.2552	69.35	69.1809	69.1762	69.1598	69.1529	69.204	69.1183	69.2155	69.1183	69.2076	69.1617	69.1602	69.2854	69.139	69.1334	69.3798	69.4347	69.2817	69.1895	69.2674	69.2469	69.2481	69.282	69.2289	69.1764	69.328	69.1412	69.2945	69.2171	69.1371	69.2951	69.2274	69.2352	69.3291
59	Weissella cibaria GK1	61.3836	73.313	73.3281	68.3153	68.1914	68.2814	68.2171	68.262	97.9972	98.3175	98.328	98.147	97.9028	99.2364	98.5879	98.4856	97.2835	97.961	98.2294	97.8083	97.9648	97.8999	98.237	97.9972	98.0008	97.9172	98.0541	98.1056	98.2298	99.4519	99.5159	98.1487	98.1185	98.3424	98.3246	98.3282	98.1503	97.8128	97.9879	99.4552	98.4125	97.8212	98.1665	97.9145	98.3406	97.9431	97.8549	83.0695
60	Weissella cibaria GK3	61.6694	73.2186	73.2404	68.4271	68.2835	68.3937	68.3719	68.3776	98.0766	98.1175	98.1199	98.1103	97.9858	98.9728	98.6167	98.643	97.2307	98.1311	97.8878	97.9599	98.1268	97.949	98.632	98.0766	98.0867	98.1074	97.8885	98.0633	98.1641	99.4609	99.5827	98.0802	98.3178	98.178	98.1623	98.1656	98.0675	97.9193	98.0103	99.3709	98.2977	98.0111	98.2226	98.133	98.2035	98.0865	98.0358	83.2097
61	Weissella cibaria KCKM 0342	61.5442	73.2494	73.2393	68.4828	68.4998	68.4601	68.4711	68.5152	98.4413	98.9852	98.9858	98.0248	98.4034	97.6502	97.894	97.7318	97.4242	98.2713	98.7965	98.3003	98.2017	98.3263	97.8474	98.4413	98.4394	98.2412	98.7042	98.4497	98.4124	97.8157	97.9734	98.8953	97.821	99.0779	99.0452	99.0489	98.8737	98.4358	98.6706	97.8863	97.8571	98.5221	98.5345	98.23	99.0782	98.4588	98.391	83.1358
62	Weissella cibaria KLK9	61.3962	73.3073	73.3224	68.3087	68.1857	68.2747	68.2104	68.2553	97.9994	98.3197	98.3302	98.1465	97.9065	99.2402	98.5884	98.4872	97.2857	97.9697	98.2315	97.8385	97.9954	97.9375	98.2631	97.9994	98.0038	97.9477	98.0839	98.1379	98.2463	99.4816	99.5072	98.1509	98.1389	98.3446	98.3268	98.3303	98.1526	97.8026	97.99	99.4452	98.4467	97.8531	98.1575	97.9451	98.3427	97.9724	97.8635	83.055
63	Weissella cibaria M2	61.2733	72.979	72.995	68.3351	68.256	68.3307	68.2657	68.2938	98.1235	98.1589	98.1758	97.565	97.9087	98.3373	98.5495	98.4085	97.4879	97.8581	98.0066	98.0713	97.8406	97.7474	97.8493	98.1235	98.1294	97.8641	97.925	97.8528	97.8257	98.5654	98.6321	98.0696	98.1494	98.1653	98.1604	98.1643	98.0486	97.7808	97.5752	98.5186	98.2898	97.9677	98.3066	97.8437	98.1627	97.9839	98.0295	83.0037
64	Weissella cibaria MG1	61.5544	73.1337	73.1011	68.3229	68.269	68.288	68.2993	68.3167	97.9075	98.2063	98.2181	97.6079	97.8687	98.2673	98.3414	98.3764	97.544	97.8124	98.3129	97.9699	97.7656	98.0086	97.7289	97.9075	97.9083	97.7403	98.1822	98.1267	97.8786	98.2791	98.3909	98.0759	99.0735	98.2648	98.2421	98.2425	98.0547	98.0075	97.5024	98.3531	99.7573	97.9251	98.1433	97.7851	98.2649	97.8884	98.0468	83.2281
65	Weissella cibaria MSK.22.119	61.4637	73.0639	73.0564	68.3795	68.3099	68.3426	68.301	68.317	98.8128	98.9499	98.9679	98.2422	98.9539	97.8617	98.2399	97.9554	97.8925	98.603	98.9215	98.6734	98.5836	98.5913	97.8856	98.8128	98.8105	98.586	98.8863	99.463	98.3877	98.0637	98.2403	98.8313	97.9318	98.9709	98.9713	98.9755	98.8228	98.4975	99.0074	98.0755	97.9977	98.6894	98.8871	98.5887	98.9714	98.561	99.999	83.0045
66	Weissella cibaria MSK.22.120	61.4772	73.1272	73.1198	68.3789	68.3095	68.342	68.3004	68.3165	98.8076	98.9436	98.9699	98.2427	98.9489	97.8628	98.254	97.9562	97.8945	98.609	98.9192	98.674	98.59	98.5937	97.8963	98.8076	98.8082	98.5866	98.8678	99.4666	98.3839	98.0445	98.2207	98.8321	97.9144	98.9605	98.9609	98.9651	98.8236	98.4839	99.0091	98.0553	98.0002	98.6815	98.8667	98.5949	98.9606	98.5616	99.9992	83.006
67	Weissella cibaria MSK.22.122	61.4772	73.099	73.0915	68.3789	68.3095	68.342	68.3004	68.3165	98.812	98.9467	98.9686	98.2419	98.9526	97.8629	98.2464	97.9554	97.8934	98.6073	98.9208	98.6745	98.5878	98.5923	97.886	98.812	98.811	98.5903	98.8779	99.4649	98.3893	98.0635	98.2383	98.8314	97.9324	98.9642	98.9647	98.9689	98.8228	98.4961	99.0074	98.0753	98.0004	98.6812	98.879	98.5929	98.9647	98.5585	100	83.0183
68	Weissella cibaria MSK.22.123	61.4772	73.1272	73.1198	68.3789	68.3095	68.342	68.3004	68.3165	98.807	98.9431	98.9694	98.2427	98.9484	97.8628	98.2541	97.9562	97.8935	98.6083	98.9187	98.6741	98.5893	98.5937	97.8963	98.807	98.8084	98.5859	98.8811	99.4666	98.3838	98.0587	98.2336	98.8316	97.9316	98.9605	98.9609	98.9651	98.823	98.4959	99.0086	98.0698	98.0002	98.6815	98.8814	98.5942	98.9606	98.5615	99.9997	83.006
69	Weissella cibaria MSK.22.127	61.4772	73.099	73.0915	68.3789	68.3095	68.342	68.3004	68.3165	98.8131	98.9478	98.9687	98.2416	98.9514	97.8629	98.2464	97.9546	97.8959	98.6024	98.921	98.6745	98.5852	98.5931	97.887	98.8131	98.8107	98.5864	98.8619	99.4632	98.381	98.0507	98.2392	98.8261	97.9161	98.9652	98.9657	98.9699	98.8176	98.4969	99.0077	98.063	97.9987	98.689	98.8683	98.5902	98.9657	98.56	99.9983	83.0183
70	Weissella cibaria MSK.22.130	61.3129	73.1738	73.1664	68.3789	68.3246	68.342	68.3004	68.3165	98.914	98.9641	98.9856	98.2466	99.095	97.8757	98.3146	97.9653	97.9578	98.6283	98.9272	98.6782	98.6087	98.6089	97.8966	98.914	98.9115	98.6112	98.8837	99.5025	98.3949	98.0923	98.2356	98.8313	97.9285	98.9652	98.9619	98.9662	98.8228	98.5264	99.0271	98.0728	98.0341	98.6924	98.8756	98.6037	98.965	98.5674	100	82.7972
71	Weissella cibaria MSK.22.139	61.4772	73.1272	73.1198	68.3789	68.3095	68.342	68.3004	68.3165	98.8121	98.9469	98.9685	98.2438	98.951	97.8612	98.2526	97.9559	97.8941	98.6107	98.9248	98.676	98.5897	98.5939	97.8962	98.8121	98.8127	98.5938	98.8759	99.4665	98.3888	98.0631	98.2392	98.8307	97.9315	98.9648	98.9652	98.9694	98.8221	98.496	99.0099	98.07	98.0002	98.6814	98.8806	98.5964	98.9646	98.562	99.9988	83.006
72	Weissella cibaria OF06-4	61.62	73.0166	73.0118	68.4513	68.3814	68.4191	68.42	68.3867	99.4581	98.7951	98.7671	98.4006	98.8393	97.8976	98.4633	97.9185	97.7355	98.6658	98.6737	98.7185	98.6525	98.5372	98.1645	99.4581	99.4712	98.6651	98.5448	98.5337	98.536	98.1405	98.2289	98.7004	97.9514	98.8479	98.8145	98.8192	98.714	98.4902	98.8418	98.1203	97.9792	98.6957	98.7774	98.6618	98.8457	98.5549	98.9851	82.974
73	Weissella cibaria P71	61.4426	73.2422	73.2239	68.4164	68.3014	68.38	68.4197	68.3792	98.6786	98.9406	98.9608	98.1915	98.6904	97.9947	98.1758	98.4689	97.8184	98.3728	98.8201	98.4862	98.3499	98.5646	97.5552	98.6786	98.6752	98.373	98.7303	99.4105	98.2696	98.0284	98.1938	98.7266	97.8724	98.9472	98.943	98.9472	98.7042	98.543	98.1678	97.9887	97.9791	98.4292	98.6912	98.372	98.9498	98.473	99.3887	82.7902
74	Weissella cibaria SP19	61.5345	73.064	73.0579	68.4753	68.237	68.4382	68.3706	68.3591	98.6834	98.9728	99.0007	98.2335	98.5784	97.6781	98.0817	97.8419	97.8043	98.5711	99.0431	98.4379	98.5187	98.4003	97.8495	98.6834	98.6882	98.5367	98.8575	99.5913	98.4486	97.8651	98.0459	98.8347	97.769	98.9922	98.9866	98.9904	98.8257	98.3544	98.9335	97.966	98.0978	98.6832	98.744	98.5276	98.9958	98.4672	99.456	82.9449
75	Weissella cibaria SP7	61.2342	73.0216	72.9873	68.0808	68.0052	68.0434	68.0514	68.0708	96.4933	96.5429	96.542	96.2544	96.501	96.3325	96.466	96.1418	96.77	96.2747	96.4955	96.4361	96.2413	96.4489	96.1605	96.4933	96.4938	96.2743	96.3522	96.3216	96.2948	96.3207	96.4262	96.5269	96.1736	96.6045	96.5803	96.5791	96.5256	96.35	96.6317	96.4275	96.081	96.369	96.4367	96.2726	96.599	96.3577	96.5375	83.0123
76	Weissella cibaria SRCM103448	61.478	73.1473	73.1615	68.3398	68.2211	68.3461	68.3869	68.358	98.7854	98.9126	98.9539	98.2958	98.6883	97.9333	98.0797	97.8949	97.7491	98.5731	98.7228	98.4969	98.5008	98.5306	98.0019	98.7854	98.7852	98.5499	98.7121	98.681	98.4166	97.9275	98.149	98.8754	98.1251	98.9718	98.9416	98.9452	98.8584	98.6232	98.8334	97.9844	97.9608	98.5001	98.8745	98.5567	98.9738	98.6934	98.8277	83.0982
77	Weissella cibaria UC4051	61.6295	72.9994	73.0097	68.2109	68.1024	68.1731	68.1998	68.1665	97.9616	98.2039	98.238	98.044	98.0489	98.2436	98.4836	98.3036	97.6225	98.0816	98.1762	98.0851	98.0758	98.078	98.3554	97.9616	97.9702	98.0615	98.123	98.1328	98.0535	98.4824	98.5589	98.1617	99.5854	98.2543	98.2218	98.2259	98.1547	98.1034	98.1849	98.3724	99.1714	97.975	98.2282	98.0956	98.256	98.1131	98.2099	83.3991
78	Weissella cibaria YRK005	61.5832	73.1074	73.0956	68.3944	68.3679	68.3818	68.3621	68.3812	98.6631	99.8291	99.837	98.4144	98.7538	97.93	98.2658	97.9546	97.7188	98.7688	99.0966	98.5969	98.738	98.8791	97.9629	98.6631	98.6574	98.7417	99.5656	98.8559	98.6987	98.1245	98.2143	99.8804	98.1925	99.8886	99.8563	99.8605	99.8696	98.6531	98.9177	98.1373	98.0855	99.0529	98.8423	98.7577	99.8869	98.77	98.8957	83.2459
79	Weissella coleopterorum HDW19	60.1638	64.5632	64.5738	64.1511	64.1037	64.1457	64.1398	64.31	65.6305	66.1259	66.1406	65.8998	65.6308	65.5486	66.0941	65.9756	65.9522	65.9352	65.9955	65.7383	65.921	65.6428	66.0778	65.6305	65.6302	65.9458	65.9828	65.8988	65.9315	66.0354	66.0416	66.1503	65.8258	66.2436	66.1883	66.1883	66.2171	65.7493	65.9731	65.914	65.9636	65.7137	66.0428	65.9451	66.2539	66.0243	65.9166	66.0094
80	Weissella confusa L3 069 242G1	61.4384	72.9713	72.9298	68.6154	68.3503	68.5792	68.5711	68.5468	82.7951	82.9939	82.9575	82.8617	82.9703	82.8299	82.9669	82.759	82.9354	82.8276	82.7601	82.8503	82.8205	82.4852	82.4975	82.7951	82.7969	82.8273	82.806	82.7503	82.8382	82.8905	82.9771	82.8765	82.8286	82.9874	82.975	82.9992	82.9029	82.8671	83.1023	82.9089	83.1448	82.2448	82.764	82.8495	82.9906	82.9371	82.7439	98.4764
81	Weissella confusa MGYG-HGUT-00155	61.6696	72.7523	72.7342	68.6329	68.1505	68.5966	68.5888	68.5389	82.3622	82.8667	82.8741	82.7085	82.4941	82.4782	82.8433	82.8092	82.8998	83.0145	82.529	82.674	83.0223	82.0436	83.1253	82.3622	82.3625	83.0147	82.8962	82.9043	82.7347	82.9085	82.9317	82.679	82.9504	82.8074	82.8608	82.8721	82.7155	82.5847	82.6619	82.8454	83.0807	82.3314	82.7457	82.955	82.8106	83.0606	82.7378	98.4352
82	Weissella confusa LBAE C39-2	61.4568	72.7455	72.7244	68.473	68.246	68.4367	68.4216	68.4014	82.2684	82.7839	82.7812	82.8155	82.3762	82.3399	82.718	82.6244	82.6931	82.8054	82.6049	82.6973	82.8027	82.3343	82.7278	82.2684	82.2679	82.8051	82.6477	82.5595	82.713	82.6585	82.8055	82.6554	82.8317	82.7665	82.778	82.8019	82.6814	82.3786	82.672	82.6891	82.9185	82.1958	82.8131	82.8264	82.7696	82.715	82.5361	98.4796
83	Weissella confusa NBRC 106469	61.3524	72.8625	72.8435	68.5088	68.23	68.472	68.4573	68.4662	82.7194	82.9178	82.9283	82.8189	82.892	82.7957	82.8706	82.7579	82.8324	82.7775	82.6917	82.8258	82.7917	82.4575	82.9412	82.7194	82.719	82.7774	82.8191	82.8378	82.716	82.8949	82.8844	82.7629	82.7996	82.9097	82.9211	82.9455	82.7886	82.7866	82.7376	82.8374	83.0162	82.7317	82.9158	82.7777	82.9128	82.9458	82.7389	98.299
84	Weissella confusa 1001271B 151109 F1	61.5294	72.8766	72.8598	68.4401	68.2473	68.4042	68.4163	68.4205	82.9483	83.1333	83.1153	82.9253	82.8875	82.9802	82.9728	83.0428	83.0045	83.0083	82.8143	82.8057	83.0103	82.9675	83.1842	82.9483	82.938	83.0186	83.0084	83.0007	82.9272	83.1318	83.1992	82.9055	82.927	83.0818	83.1053	83.1166	82.9331	83.0083	82.8795	83.1384	83.1618	82.7262	83.0945	82.9943	83.0846	83.1629	82.8021	98.269
85	Weissella confusa 1001271B 151109 G12	61.5231	72.8465	72.837	68.5746	68.1673	68.57	68.5738	68.5172	82.5817	82.9498	82.9334	82.6402	82.8797	82.705	82.9327	82.7066	82.8059	82.7874	82.7926	82.5797	82.7699	82.9208	83.0763	82.5817	82.5824	82.7637	82.8389	82.6221	82.7701	82.7824	82.8908	82.7714	83.0827	82.887	82.9065	82.9301	82.806	82.8474	82.7049	82.8682	82.9999	82.7653	82.8695	82.7463	82.8908	83.1214	82.7526	98.3843
86	Weissella confusa 32	61.5821	72.73	72.716	68.4853	68.3478	68.4518	68.4572	68.4459	82.7549	82.9933	82.9913	82.8804	82.9851	82.9144	82.9325	82.8694	82.8694	83.0384	82.8307	82.7582	83.0367	82.8159	83.0979	82.7549	82.7562	83.0723	83.0514	82.9119	82.8541	83.0897	83.1448	82.8434	83.2762	82.937	82.9702	82.9943	82.8707	82.8942	82.7856	83.0058	82.9928	82.7337	82.9294	82.9849	82.9402	83.007	82.8678	98.4946
87	Weissella confusa 718955	61.449	72.9682	72.9398	68.671	68.4179	68.6337	68.6369	68.5999	82.3976	82.5537	82.5415	82.5396	82.542	82.4107	82.4507	82.5068	82.4585	82.5302	82.4351	82.4415	82.5068	82.44	82.6484	82.3976	82.3984	82.5235	82.5063	82.3058	82.4578	82.5722	82.6465	82.4247	82.7583	82.5372	82.5255	82.5485	82.431	82.3741	82.4695	82.6881	82.5519	82.191	82.545	82.5026	82.5387	82.463	82.4035	95.6516
88	Weissella confusa AB3E41	61.6463	72.9804	72.953	68.5104	68.1478	68.4834	68.494	68.5119	82.739	82.7731	82.7362	82.7413	82.7174	82.6607	82.7352	82.7479	82.7006	82.6819	82.6939	82.7057	82.6503	82.656	82.9507	82.739	82.7287	82.6647	82.6457	82.6754	82.647	82.6849	82.7981	82.5958	82.6925	82.7461	82.7207	82.7679	82.6399	82.7105	82.6044	82.845	82.8079	82.538	82.7466	82.683	82.7483	82.797	82.6654	98.3968
89	Weissella confusa AF03-13	61.6696	72.7523	72.7342	68.6329	68.1505	68.5966	68.5888	68.5389	82.3622	82.8667	82.8741	82.7085	82.4941	82.4782	82.8433	82.8092	82.8998	83.0145	82.529	82.674	83.0223	82.0436	83.1253	82.3622	82.3625	83.0147	82.8962	82.9043	82.7347	82.9085	82.9317	82.679	82.9504	82.8074	82.8608	82.8721	82.7155	82.5847	82.6619	82.8454	83.0807	82.3314	82.7457	82.955	82.8106	83.0606	82.7378	98.4352
90	Weissella confusa AP10A	61.6972	72.6408	72.6199	68.4218	68.3771	68.4009	68.4043	68.3769	82.1773	82.9144	82.9403	82.7961	82.2895	82.5046	82.7715	82.6368	82.6279	82.7137	82.6445	82.5507	82.7503	82.1625	82.8527	82.1773	82.1782	82.7451	82.6994	82.724	82.6499	82.847	82.9648	82.6277	82.7956	82.8567	82.9198	82.9473	82.6554	82.4375	82.2851	82.8317	82.8966	82.0765	82.8157	82.7475	82.8598	82.718	82.677	98.2695
91	Weissella confusa BCC 2344	61.4793	73.0242	73.0086	68.4657	68.4236	68.4318	68.4486	68.4202	82.5537	82.7254	82.6899	82.4869	82.549	82.5735	82.6833	82.6655	82.5805	82.6358	82.5677	82.3308	82.5702	82.5863	82.7281	82.5537	82.5467	82.6356	82.6711	82.6801	82.6722	82.6237	82.705	82.6093	82.6406	82.6768	82.7031	82.7268	82.6365	82.6587	82.4967	82.6543	82.7685	82.3977	82.7874	82.6254	82.6776	82.6315	82.4236	98.6965
92	Weissella confusa BCC 2384	61.4251	73.0687	73.0529	68.6021	68.3917	68.5675	68.606	68.5817	83.0117	83.2606	83.2597	83.3033	83.1029	83.1968	83.1177	83.1435	83.0986	83.1934	83.1093	83.058	83.2119	82.9762	83.1412	83.0117	83.0146	83.2124	83.1672	82.9355	83.0758	83.1218	83.2339	83.0684	83.2099	83.2322	83.2343	83.2599	83.1247	83.2033	83.0458	83.2215	83.325	83.0045	83.034	83.214	83.235	83.0336	82.9583	99.7253
93	Weissella confusa BCC 3038	61.6551	72.8133	72.7976	68.5349	68.1938	68.5006	68.4476	68.4629	82.3852	83.029	82.9922	83.0401	82.5809	82.6979	82.9165	82.9541	82.9157	83.0159	82.6975	82.8825	83.032	82.4343	83.1614	82.3852	82.3855	83.0399	83.2193	82.9162	82.8321	83.0029	83.1819	82.7611	83.2291	82.9015	82.9695	82.9932	82.8142	82.578	82.6794	83.0888	83.1479	82.419	82.8241	83.0006	82.9043	82.7717	82.8071	99.5059
94	Weissella confusa BCC 3262	61.6342	72.9948	72.9807	68.5174	68.2484	68.4715	68.4574	68.4714	82.936	83.1481	83.1303	83.28	82.8572	83.134	83.0274	83.1467	82.9616	83.1154	82.9083	82.997	83.1286	83.052	83.1282	82.936	82.9319	83.1341	82.9843	82.9211	83.0416	83.1826	83.347	82.9776	83.0083	83.0982	83.1346	83.1594	83.0365	83.1032	82.8663	83.2644	83.2073	82.8446	82.9795	83.1379	83.1009	82.8784	82.7241	99.8089
95	Weissella confusa BCC 4194	61.46	73.0699	73.0543	68.4706	68.4248	68.4367	68.4538	68.4251	82.584	82.7193	82.6937	82.7164	82.5797	82.6668	82.7194	82.7205	82.6038	82.6735	82.573	82.4071	82.6409	82.6098	82.7412	82.584	82.577	82.6733	82.7323	82.7506	82.7246	82.6788	82.7969	82.6104	82.7147	82.6809	82.7068	82.7306	82.6377	82.7063	82.5187	82.716	82.8033	82.4112	82.8221	82.663	82.6819	82.46	82.431	98.7268
96	Weissella confusa BCC 4230	61.6771	72.8145	72.7988	68.5258	68.1298	68.4915	68.465	68.4795	82.6277	83.0154	82.9885	82.9165	82.8828	82.934	82.8139	82.926	82.7849	82.9804	82.7664	82.7206	82.9965	82.7256	83.1301	82.6277	82.6282	83.0044	83.0058	82.7727	82.7961	82.9144	83.1011	82.8215	83.0965	82.9207	82.9634	82.9872	82.8747	82.91	82.6664	82.9927	83.0504	82.7199	82.8327	82.9707	82.9373	82.9755	82.7558	99.5045
97	Weissella confusa BCC 4255	61.4813	73.0238	73.008	68.5497	68.3691	68.515	68.5533	68.5598	83.0318	83.2932	83.2846	83.2289	83.1308	83.1915	83.1367	83.1318	83.1729	83.1896	83.1548	83.1686	83.1822	83.1055	83.1856	83.0318	83.0347	83.2007	83.2606	82.9856	83.0609	83.2451	83.3153	83.0849	83.2003	83.2471	83.2566	83.2828	83.1564	83.1988	83.0696	83.3534	83.3003	83.0668	83.0646	83.1977	83.2646	83.1383	83.0327	99.7315
98	Weissella confusa CCK931	61.5557	72.7079	72.6902	68.5412	68.2157	68.5297	68.4641	68.4519	82.5131	82.9614	82.9511	82.8872	82.4332	82.4555	82.9129	82.8701	82.9624	83.034	82.6851	82.7733	83.0172	82.0427	82.9413	82.5131	82.5068	83.0185	83.0342	82.7616	82.7954	82.9227	83.0625	82.7723	82.91	82.9027	82.9471	82.9621	82.8487	82.458	82.7543	82.9565	83.1206	82.3349	82.8221	82.9772	82.9065	82.9914	82.926	98.4952
99	Weissella confusa CCUG 17582	61.7825	72.8523	72.8368	68.6326	68.1795	68.5994	68.5756	68.5209	82.8504	83.0793	83.0678	82.7208	83.1024	82.8522	82.9305	83.0525	82.8459	83.1728	82.715	82.6526	83.2134	82.6414	83.3045	82.8504	82.8499	83.2065	82.9833	83.0166	82.8442	82.8744	83.0272	82.8535	83.3339	82.9539	83.0536	83.0457	82.8801	82.9922	82.7478	82.9732	83.2107	82.7017	82.9915	83.1376	82.9575	83.3358	82.9261	98.3489
100	Weissella confusa CCUG 30763	61.5505	72.7844	72.728	68.4305	68.3047	68.4258	68.3789	68.3672	82.1127	82.8051	82.7775	82.6106	82.2224	82.2149	82.5354	82.4962	82.5619	82.6751	82.3912	82.537	82.6782	81.9117	82.738	82.1127	82.1131	82.693	82.6187	82.4681	82.5328	82.6613	82.7008	82.5813	82.6769	82.7546	82.7889	82.8129	82.5917	82.2472	82.5205	82.6072	82.8721	82.1104	82.6417	82.6925	82.7586	82.6736	82.3229	98.4876
101	Weissella confusa CCUG 30943	61.5888	72.5463	72.5314	68.4409	68.2452	68.4364	68.4146	68.3895	82.1656	82.6754	82.6775	82.598	82.1077	82.2953	82.658	82.7053	82.603	82.8735	82.4036	82.4925	82.8825	82.1453	82.7957	82.1656	82.1606	82.8736	82.7065	82.6799	82.5629	82.8045	82.8248	82.5314	83.0009	82.6006	82.6615	82.685	82.5526	82.3862	82.4339	82.7257	82.8987	82.066	82.9069	82.8211	82.6039	82.7183	82.6273	98.5019
102	Weissella confusa CCUG 36556	61.5071	72.8639	72.8365	68.5765	68.2831	68.5427	68.5608	68.5339	82.5283	82.8544	82.8435	82.7345	82.6761	82.7832	82.7684	82.7311	82.6049	82.7009	82.5693	82.544	82.6785	82.4119	83.019	82.5283	82.5298	82.6863	82.6034	82.6458	82.7616	82.7396	82.8714	82.7326	82.7738	82.8441	82.8553	82.8792	82.7489	82.7809	82.5711	82.784	83.0161	82.5204	82.8031	82.6992	82.8471	82.808	82.5483	98.1562
103	Weissella confusa CCUG 37938	61.4909	72.8342	72.817	68.5332	68.1516	68.4969	68.5067	68.4563	82.8674	83.0261	83.0337	82.9606	82.8443	82.904	83.0672	82.9779	83.0684	82.9188	82.7093	82.7415	82.8871	82.8553	83.1196	82.8674	82.8674	82.9188	83.0175	82.8265	82.8137	82.954	83.1162	82.8804	82.9317	83.0075	83.0188	83.0427	82.9141	82.8065	82.7883	83.0959	83.1892	82.6693	82.9535	82.8977	83.0106	83.0738	82.6836	98.3387
104	Weissella confusa CCUG 39150	61.48	72.7933	72.7795	68.4607	68.3199	68.4565	68.459	68.4153	82.5904	82.8885	82.8876	82.9037	82.8278	82.9144	82.9375	82.729	82.8127	82.8116	82.6573	82.6589	82.8253	82.7019	82.8643	82.5904	82.5902	82.8184	82.8261	82.5582	82.7055	82.9221	83.0342	82.6938	83.0025	82.8102	82.8671	82.8778	82.714	82.901	82.6074	82.9073	82.8814	82.5785	83.0485	82.7985	82.813	82.7815	82.7209	98.454
105	Weissella confusa CCUG 39518	61.4217	72.7541	72.724	68.4726	68.2867	68.4387	68.456	68.4247	82.4143	82.9673	82.9749	82.8492	82.4816	82.5704	82.8523	82.8716	82.7753	82.969	82.6567	82.7721	83.0127	82.4665	83.1617	82.4143	82.416	82.9689	82.858	82.7651	82.7336	83.0584	83.0842	82.8163	82.8498	82.9023	82.9677	82.9919	82.8329	82.5933	82.7042	83.0472	83.0701	82.3454	82.953	82.9551	82.9056	82.8835	82.695	98.3669
106	Weissella confusa CCUG 39957	61.5556	72.6146	72.5838	68.5007	68.273	68.4671	68.4557	68.4469	82.3305	82.9583	82.9286	82.6456	82.2706	82.5649	82.8114	82.6595	82.8185	82.9336	82.6147	82.6184	82.9127	82.3151	83.0565	82.3305	82.3264	82.9337	82.8291	82.887	82.7569	82.9793	83.0996	82.7043	83.0786	82.8246	82.8974	82.9093	82.7209	82.6306	82.6932	82.9393	83.0417	82.2946	83.0268	82.8928	82.8277	82.9517	82.831	98.5359
107	Weissella confusa CCUG 41966	61.4095	72.7442	72.7259	68.4549	68.1584	68.4506	68.4065	68.3586	82.3827	82.7549	82.7448	82.7341	82.6286	82.4921	82.6434	82.54	82.5887	82.7332	82.5603	82.568	82.7253	82.3865	82.7388	82.3827	82.3822	82.7173	82.5717	82.6261	82.5735	82.6188	82.6704	82.6034	82.8009	82.7464	82.7568	82.7807	82.6247	82.567	82.5857	82.5605	82.8928	82.4655	82.8217	82.7397	82.7494	82.7335	82.4673	98.4703
108	Weissella confusa CCUG 43002	61.6071	72.6296	72.6026	68.4289	68.2851	68.4243	68.3748	68.3493	82.1346	82.5873	82.5856	82.7448	82.2988	82.1931	82.5902	82.5967	82.5481	82.7065	82.3946	82.3923	82.6952	82.0469	82.5234	82.1346	82.1349	82.7057	82.5051	82.5569	82.4616	82.5778	82.6316	82.5135	82.7903	82.5585	82.5765	82.6	82.5241	82.3192	82.1538	82.5366	82.8025	81.7167	82.7678	82.695	82.5617	82.483	82.3184	98.431
109	Weissella confusa CCUG 51220	61.5984	72.721	72.6901	68.5296	68.3479	68.496	68.5374	68.5079	82.8744	83.0207	83.0199	82.7447	82.7116	82.9624	82.9114	82.9173	82.831	83.0471	82.7244	82.6749	83.0129	82.6968	83.1287	82.8744	82.8753	83.0571	82.9582	83.039	82.8181	83.0476	83.0254	82.7933	83.0821	82.9421	82.9873	82.9996	82.8098	82.9817	82.727	82.98	83.1464	82.7183	82.9843	82.9961	82.9463	83.1222	82.7665	98.5828
110	Weissella confusa CCUG 54486	61.3653	72.8169	72.7874	68.4666	68.3555	68.4326	68.414	68.3982	82.4223	82.9621	82.95	82.9626	82.5008	82.5825	82.9084	82.8419	82.9392	82.9181	82.7489	82.8193	82.9047	82.5454	83.1562	82.4223	82.4226	82.9182	82.7643	82.7843	82.873	83.0017	83.1148	82.8106	82.9697	82.9299	82.9395	82.964	82.8272	82.5412	82.798	83.0165	83.0893	82.3154	83.0125	82.9315	82.9329	82.8967	82.7553	98.3944
111	Weissella confusa CCUG 58143	61.4231	72.8218	72.7926	68.4833	68.3142	68.4495	68.494	68.4571	82.7942	82.9288	82.9265	82.8828	83.127	82.8644	82.8614	82.8533	82.8399	82.9543	82.6881	82.6883	82.9621	82.8038	83.1663	82.7942	82.795	82.9639	82.8521	82.8274	82.7811	82.9509	82.9798	82.833	82.9758	82.9194	82.9288	82.9533	82.8497	82.9036	82.7134	82.92	82.9777	82.6852	82.9291	82.9447	82.9226	82.994	82.5757	98.2957
112	Weissella confusa CCUG 61560	61.6812	72.7691	72.7507	68.5159	68.0876	68.4795	68.4711	68.4205	82.8162	82.9691	82.9765	82.9054	82.8049	82.8594	82.9976	82.8046	82.9237	82.8654	82.6709	82.8205	82.8903	82.4165	82.959	82.8162	82.8181	82.8933	82.9866	82.7205	82.7648	82.9095	82.9994	82.7995	82.9896	82.895	82.9366	82.9604	82.8264	82.8572	82.7192	82.9858	83.0799	82.6481	82.8333	82.8524	82.8983	82.9344	82.9771	98.4856
113	Weissella confusa CIP 102578	61.4326	72.7731	72.7447	68.4566	68.2272	68.4229	68.4307	68.4149	82.5749	83.1038	83.0835	82.8975	82.4616	82.6577	83.0029	82.94	82.9642	82.9494	82.8259	82.8894	82.9614	82.6605	82.8344	82.5749	82.5907	82.9563	82.9607	82.894	82.8417	83.1416	83.2291	82.9376	83.1343	83.004	83.0515	83.0627	82.9543	82.5551	82.6426	83.0961	83.207	82.224	83.0354	82.9391	83.0209	83.0719	82.829	98.5103
114	Weissella confusa DSM 20196	61.5094	72.9505	72.9	68.6926	68.2524	68.6609	68.6304	68.5426	81.9346	82.5332	82.5043	82.4211	82.1146	81.9825	82.4324	82.4293	82.4243	82.5089	82.2477	82.3649	82.4863	82.1455	82.629	81.9346	81.9318	82.4925	82.3011	82.3642	82.3434	82.4256	82.5471	82.2989	82.5885	82.4275	82.4402	82.4381	82.2999	81.9331	82.4068	82.5522	82.495	81.722	82.2727	82.4782	82.4294	82.4502	82.3072	95.6004
115	Weissella confusa EJ12	61.5999	72.8118	72.7976	68.5364	68.2534	68.5027	68.4786	68.4583	82.9274	83.0985	83.0955	82.9712	82.8829	83.0592	83.0217	83.0482	82.8241	83.0743	82.7461	82.6831	83.0685	82.8049	83.0816	82.9274	82.9099	83.0647	83.0498	82.8897	82.789	83.0046	83.0721	82.9233	83.1719	83.0286	83.1088	83.0989	82.9467	83.0952	82.72	83.0443	83.1147	82.8119	83.0272	83.0509	83.0307	83.1983	82.8964	98.2651
116	Weissella confusa EJ52	61.6645	72.7891	72.7705	68.5126	68.188	68.4787	68.4767	68.4263	82.9021	83.2412	83.2491	83.0075	82.9036	83.1679	83.0737	83.0703	82.9392	83.1686	82.8233	82.8085	83.1547	82.9161	83.2647	82.9021	82.8948	83.1588	83.0831	82.9357	82.8517	82.9581	83.1376	82.9998	83.302	83.1487	83.2239	83.2244	83.0461	83.1483	82.7922	83.1133	83.1575	82.9144	83.0765	83.114	83.1508	83.0729	82.9671	98.3145
117	Weissella confusa EJ61	61.6486	72.7697	72.7288	68.4963	68.4002	68.4627	68.5078	68.4741	83.0135	83.0768	83.0685	82.8784	82.8868	83.0485	82.9612	83.0242	82.9354	83.1227	82.9477	82.9752	83.0832	83.0209	83.0533	83.0135	83.0145	83.1229	83.2464	83.1451	82.9696	83.1952	83.2188	82.9147	83.3014	82.9807	83.0572	83.0816	82.9629	83.2028	82.9283	83.1772	83.0544	82.9924	83.1037	83.0894	82.984	83.1475	82.9694	98.5457
118	Weissella confusa F71	61.5834	72.9231	72.9043	68.5733	68.2275	68.5396	68.4993	68.4851	82.8994	83.1148	83.1299	82.8292	82.9062	82.9837	83.0148	83.0193	82.85	83.0655	82.8712	82.7964	83.0787	82.8768	82.8113	82.8994	82.8933	83.0814	83.1089	82.906	82.8211	83.0545	83.1016	82.9026	83.2277	83.0304	83.1099	83.1082	82.9287	83.0031	82.5438	83.0946	83.1067	82.6245	83.0033	83.052	83.0323	83.0657	82.907	98.5093
119	Weissella confusa FS54	61.6932	72.7584	72.7106	69.0806	68.4138	69.0779	68.984	68.9083	81.7048	82.0174	82.0003	81.9496	82.1243	81.9762	81.9015	81.6764	82.1352	81.6845	81.4812	81.8148	81.7318	81.0637	81.4949	81.7048	81.7038	81.6849	81.7848	82.1046	81.8291	81.8956	81.9791	81.7439	81.8635	81.9273	81.9921	81.9915	81.875	81.7636	81.2893	81.7893	82.1286	81.1051	81.7193	81.7229	81.9247	81.6938	81.7591	97.0621
120	Weissella confusa L9	61.3069	72.8682	72.8492	68.5224	68.2506	68.4884	68.4701	68.48	82.7076	82.896	82.9055	82.8193	82.8769	82.7611	82.8196	82.7363	82.8028	82.7802	82.6443	82.8224	82.7666	82.4524	82.9317	82.7076	82.7072	82.7928	82.8411	82.8306	82.7154	82.897	82.8865	82.7492	82.7787	82.907	82.9177	82.9421	82.787	82.7996	82.7044	82.8114	82.9752	82.72	82.9163	82.7834	82.9101	82.9442	82.7162	98.2931
121	Weissella confusa LM1	61.5089	72.9944	72.9772	68.5686	68.1235	68.5648	68.5105	68.529	82.5864	83.0946	83.0766	82.8707	82.6949	82.7377	82.8178	82.6738	82.9304	82.7657	82.7642	82.6688	82.7794	82.6016	82.6861	82.5864	82.5878	82.7658	82.7558	82.6672	82.7687	82.8331	83.0846	82.9982	82.8526	83.1172	83.1304	83.1455	83.0341	82.7609	82.487	82.9375	82.9879	82.4286	82.761	82.7874	83.1212	82.7305	82.5648	98.2961
122	Weissella confusa LMG 11983	61.3286	73.0763	73.0434	68.6452	68.3775	68.583	68.6699	68.6091	82.4027	82.7509	82.721	82.5314	82.6563	82.4861	82.569	82.5467	82.5097	82.5191	82.6669	82.6326	82.5134	82.671	82.3445	82.4027	82.4026	82.5192	82.6438	82.572	82.5743	82.5636	82.5777	82.6314	82.746	82.7241	82.7289	82.7569	82.6508	82.6422	82.3263	82.6733	82.5506	82.3362	82.5284	82.5221	82.7428	82.722	82.5902	96.084
123	Weissella confusa LMG 14040	61.5034	73.0201	72.979	68.4882	68.4462	68.453	68.4845	68.4328	82.6619	82.8091	82.79	82.7714	82.7285	82.632	82.8048	82.6857	82.7408	82.7994	82.7401	82.7627	82.8022	82.6603	82.7234	82.6619	82.6618	82.7996	82.6308	82.6548	82.6786	82.7283	82.8188	82.7563	82.8503	82.7974	82.8015	82.8256	82.7777	82.7935	82.6801	82.7278	82.8979	82.6625	82.8832	82.8216	82.8012	82.8114	82.7053	98.6063
124	Weissella confusa LMG 17695	61.5239	72.8125	72.7954	68.4823	68.1444	68.4481	68.4457	68.4382	82.508	82.9574	82.9324	82.8839	82.544	82.5757	82.9702	82.9634	82.9858	82.945	82.6631	82.7683	82.9452	82.4535	83.1171	82.508	82.5085	82.9475	82.7761	82.8528	82.8556	82.9514	83.1157	82.7788	82.9327	82.8775	82.9306	82.9544	82.8133	82.6335	82.6866	83.0188	83.086	82.3083	82.8649	82.9437	82.8822	82.9763	82.6893	98.3808
125	Weissella confusa LMG 17696	61.4863	72.7859	72.768	68.4074	68.29	68.402	68.3807	68.3688	82.6252	82.8931	82.8928	82.8998	82.9213	82.7983	82.8373	82.7658	82.7981	82.8575	82.6503	82.7831	82.8596	82.7048	82.984	82.6252	82.625	82.858	82.7916	82.6891	82.7931	82.7934	82.8418	82.7751	82.9687	82.8473	82.895	82.9191	82.7957	82.8705	82.6813	82.7945	82.9724	82.6305	82.9952	82.8625	82.8506	82.7993	82.6703	98.4746
126	Weissella confusa LMG 17705	61.4188	72.8794	72.8623	68.4634	68.1909	68.4292	68.4522	68.4441	82.8544	82.9214	82.9022	82.9085	82.9392	82.9102	82.972	82.9468	82.9794	82.8836	82.7266	82.7603	82.8838	82.8368	83.0795	82.8544	82.8549	82.8861	82.7725	82.8491	82.8607	82.8597	83.0349	82.7841	82.8966	82.8897	82.9004	82.9242	82.8104	83.0059	82.704	83.0112	82.9991	82.6868	82.8171	82.8978	82.8944	82.9426	82.6715	98.3974
127	Weissella confusa LMG 18475	61.4482	72.9151	72.8858	68.4901	68.4124	68.456	68.5035	68.4682	82.7899	83.0336	83.0308	82.8924	82.8726	82.8524	82.9706	82.8701	82.9162	82.9221	82.7665	82.7441	82.9216	82.8452	83.0949	82.7899	82.7898	82.9062	82.9597	82.779	82.7851	83.0177	83.0138	82.8533	83.0239	82.9248	82.9815	82.9926	82.8789	82.9884	82.8313	82.9599	83.0502	82.7104	82.9961	82.8723	82.9277	82.9049	82.7081	98.2314
128	Weissella confusa LMG 18476	61.6791	72.808	72.7899	68.5872	68.0432	68.5535	68.5722	68.4855	82.3129	82.9762	82.9841	82.7295	82.4227	82.3832	82.8724	82.8061	82.7447	83.0609	82.5641	82.6451	83.0543	82.0749	83.1188	82.3129	82.3134	83.0611	82.873	82.7445	82.7191	82.8658	82.9953	82.7687	82.9868	82.9066	82.9599	82.9712	82.7952	82.4975	82.5767	82.8419	83.0078	82.2484	82.7242	83.0121	82.9098	82.884	82.6866	98.4243
129	Weissella confusa LMG 18477	61.6757	72.8081	72.79	68.5868	68.0425	68.5532	68.5718	68.4852	82.3128	82.9761	82.9839	82.7297	82.4226	82.3831	82.8719	82.806	82.7445	83.0606	82.5639	82.6447	83.054	82.0752	83.1153	82.3128	82.3132	83.0609	82.8705	82.7443	82.7189	82.8654	82.9952	82.7682	82.9938	82.9064	82.9596	82.9708	82.795	82.4974	82.5765	82.8415	83.0065	82.2482	82.7241	83.0121	82.9096	82.8844	82.6888	98.4245
130	Weissella confusa LMG 18478	61.669	72.8097	72.7915	68.5883	68.0441	68.5546	68.5841	68.4866	82.3108	82.9739	82.9818	82.7281	82.4206	82.3714	82.8599	82.8039	82.7422	83.0587	82.5618	82.643	83.0522	82.0735	83.1169	82.3108	82.3112	83.059	82.8682	82.7422	82.7169	82.8618	82.9911	82.7599	82.9871	82.9043	82.9579	82.9691	82.7863	82.4939	82.5744	82.8379	83.0054	82.2459	82.722	83.0097	82.9075	82.8824	82.6868	98.424
131	Weissella confusa LMG 27187	61.6521	72.8334	72.813	68.5543	68.1633	68.514	68.5185	68.468	82.8088	83.1226	83.1014	82.8683	82.7947	82.9145	83.0114	82.9068	83.0336	83.0775	82.7765	82.8022	83.0601	82.601	83.3354	82.8088	82.8105	83.0844	82.8516	82.7984	82.8284	83.0137	83.0808	82.879	82.9842	83.0241	83.0665	83.0906	82.9183	82.8659	82.7552	83.0404	83.2625	82.6566	82.9415	83.0687	83.021	83.0956	82.6666	98.3219
132	Weissella confusa MBF8-1	61.4199	72.8671	72.8509	68.4478	68.2077	68.414	68.4175	68.3591	82.5768	82.7425	82.7341	82.7231	82.7168	82.6192	82.4583	82.4985	82.4694	82.6549	82.4894	82.4336	82.6329	82.4591	82.9227	82.5768	82.5808	82.6322	82.5438	82.5512	82.6654	82.6523	82.6958	82.5831	82.8144	82.7517	82.7648	82.7812	82.6236	82.7779	82.6331	82.5119	82.6316	82.3676	82.5276	82.6102	82.7417	82.6134	82.5129	97.6872
133	Weissella confusa N17	61.4378	72.7864	72.7273	68.5022	68.2271	68.4654	68.417	68.4436	82.3311	83.0285	83.006	82.9181	82.5524	82.5757	82.7642	82.8282	82.8676	82.9711	82.6306	82.7897	82.9901	82.1971	83.3214	82.3311	82.3326	82.9713	82.7451	82.8764	82.9232	83.0091	83.1218	82.6792	82.9751	82.9516	83.0219	83.0464	82.7121	82.6238	82.7503	82.999	83.1169	82.3011	83.0619	82.9791	82.9538	82.9713	82.7799	98.4871
134	Weissella confusa N65	61.569	72.7125	72.6933	68.4228	68.2227	68.3879	68.3779	68.373	82.3151	82.9242	82.9011	82.7187	82.3207	82.4761	82.7741	82.6821	82.8722	82.8383	82.5877	82.6543	82.8461	82.1077	83.1924	82.3151	82.3167	82.8739	82.8431	82.8767	82.7414	83.0132	83.1515	82.6274	83.1663	82.8572	82.9052	82.9378	82.639	82.5629	82.7015	83.03	83.2012	82.2348	83.0259	82.8238	82.8478	82.8574	82.809	98.3352
135	Weissella confusa UC4052	61.8946	72.682	72.6503	68.4497	68.1378	68.4162	68.4247	68.3991	82.4652	82.9556	82.926	83.0749	82.5298	82.6442	82.9967	82.9014	83.0061	83.1118	82.7918	82.7495	83.1564	82.4844	83.2252	82.4652	82.4674	83.1431	82.9769	82.8795	82.9268	82.9697	83.1191	82.8074	83.1659	82.872	82.9205	82.9323	82.8403	82.7427	82.7473	82.9632	83.2172	82.2852	82.9994	83.1513	82.8753	82.9469	82.8957	98.4269
136	Weissella confusa UC 010F3	61.6502	72.8546	72.8196	68.4593	68.0479	68.4246	68.4064	68.3861	82.5963	82.8406	82.801	82.711	82.6854	82.7899	82.7299	82.7278	82.7262	82.8942	82.5503	82.5066	82.8358	82.7873	82.9269	82.5963	82.5958	82.8764	82.8396	82.6201	82.6452	82.7318	82.8963	82.6404	82.9409	82.7427	82.7858	82.7894	82.6517	82.771	82.5523	82.8201	82.971	82.4207	82.8166	82.8271	82.7484	82.7718	82.6528	98.2909
137	Weissella confusa UC 048F3	61.658	72.7994	72.7823	68.5156	68.135	68.482	68.5012	68.4338	82.7602	82.958	82.9759	82.8077	82.9889	82.8447	82.9155	82.9871	82.8492	83.0694	82.7613	82.7061	83.0594	82.6108	83.1592	82.7602	82.7742	83.0527	83.004	82.9246	82.8696	82.8929	82.9663	82.7523	83.0459	82.888	82.9412	82.9625	82.7788	82.906	82.7067	82.9277	83.0774	82.7308	82.8092	83.0142	82.8913	83.1391	82.8286	98.493
138	Weissella confusa UC 710F16	61.4641	72.745	72.7132	68.4489	68.1773	68.4154	68.424	68.3965	82.3557	82.8938	82.8631	82.9784	82.4396	82.4856	82.9044	82.8044	82.9001	82.9508	82.7609	82.7008	82.9379	82.4587	83.153	82.3557	82.3579	82.9333	82.8176	82.7825	82.8741	82.8978	83.0331	82.8346	82.9084	82.8793	82.8804	82.9065	82.8677	82.6009	82.722	82.8872	83.1531	82.19	82.9751	82.9578	82.8962	82.9317	82.6599	98.4081
139	Weissella confusa UC 724F13	61.6457	72.7867	72.7519	68.4627	68.1366	68.4281	68.4457	68.3879	82.3459	82.8331	82.8026	82.6918	82.2653	82.4132	82.7307	82.7496	82.7238	82.9694	82.5829	82.6086	82.9118	82.367	82.969	82.3459	82.3452	82.9525	82.8122	82.6402	82.7322	82.7784	82.9634	82.6349	82.9175	82.749	82.7703	82.7811	82.6531	82.4481	82.6217	82.8357	82.848	82.1948	82.8157	82.9111	82.7531	82.7867	82.6732	98.309
140	Weissella confusa UC 748F4	61.5738	72.7058	72.6768	68.4671	68.3103	68.4626	68.4589	68.4004	82.6304	82.8388	82.8077	82.8304	82.7619	82.7858	82.8278	82.8284	82.7004	82.9934	82.5753	82.5366	82.9897	82.6244	82.9903	82.6304	82.6302	83.0035	82.8412	82.6792	82.6571	82.7808	82.8562	82.6504	82.9692	82.7385	82.7596	82.7959	82.6611	82.7686	82.5333	82.7546	82.9781	82.5278	82.8181	82.9355	82.7409	82.8822	82.704	98.6018
141	Weissella confusa VTT E-062653	61.5283	73.1922	73.1499	68.5451	68.2905	68.5031	68.4745	68.4377	82.33	82.492	82.4976	82.3734	82.6951	82.3968	82.3404	82.4908	82.5077	82.4664	82.3678	82.5234	82.5035	82.3318	82.7423	82.33	82.3409	82.5067	82.5392	82.5316	82.3523	82.6897	82.8101	82.3641	82.791	82.4211	82.4966	82.5372	82.38	82.4554	82.2923	82.7229	82.6244	82.3789	82.6773	82.4822	82.4224	82.5625	82.3598	95.7734
142	Weissella confusa VTT E-072748	61.7773	72.6475	72.6311	68.4854	68.2191	68.4805	68.4487	68.3952	82.0818	82.6727	82.6692	82.5561	82.1232	82.2659	82.6512	82.5641	82.5276	82.8465	82.4115	82.4062	82.8307	81.8984	82.7851	82.0818	82.0828	82.8295	82.6616	82.5896	82.5072	82.641	82.7492	82.4909	82.7733	82.5946	82.6428	82.6539	82.5215	82.2248	82.464	82.6142	82.812	81.9462	82.7766	82.7798	82.5978	82.816	82.6442	98.341
143	Weissella confusa VTT E-133279	61.3942	73.0047	72.9719	68.4825	68.3497	68.4753	68.4816	68.4676	82.4656	82.8058	82.787	82.7043	82.7564	82.6075	82.7478	82.5384	82.7304	82.7193	82.6172	82.5613	82.7662	82.4213	82.7533	82.4656	82.4667	82.7455	82.6673	82.5763	82.65	82.7051	82.8155	82.6083	82.9518	82.7585	82.7621	82.7863	82.6459	82.7651	82.5907	82.7225	82.8371	82.5337	82.803	82.7538	82.763	82.7157	82.5547	98.5706
144	Weissella confusa VTT E-143403	61.4041	72.9746	72.9587	68.4354	68.3073	68.4307	68.4332	68.4204	82.4688	82.7687	82.7512	82.7116	82.7418	82.5941	82.7363	82.558	82.7305	82.7225	82.6411	82.5936	82.7373	82.4481	82.7187	82.4688	82.4698	82.7487	82.6726	82.5605	82.6295	82.688	82.7975	82.6141	82.9375	82.7221	82.7264	82.7506	82.6511	82.7432	82.5971	82.6715	82.8508	82.539	82.7942	82.7453	82.7266	82.6807	82.5391	98.5648
145	Weissella confusa VTT E-153457	61.8036	72.6857	72.6695	68.5263	68.2205	68.4929	68.4958	68.4218	82.4175	82.9476	82.9455	82.8991	82.4207	82.7321	82.8867	82.8606	82.7884	82.9652	82.6732	82.8024	82.9919	82.3785	83.2635	82.4175	82.4182	82.9908	83.0779	82.8845	82.8363	82.9555	83.1865	82.6826	83.0458	82.8138	82.8934	82.9049	82.6903	82.8023	82.6757	83.0562	83.014	82.5101	82.8205	82.9627	82.8177	82.893	82.9242	98.3154
146	Weissella confusa VTT E-153460	61.3941	72.9595	72.9436	68.4272	68.2973	68.4225	68.4249	68.4121	82.4506	82.7509	82.7333	82.6947	82.7237	82.5782	82.7169	82.5407	82.7114	82.7061	82.6233	82.5753	82.7208	82.4299	82.7031	82.4506	82.4517	82.7322	82.6551	82.5427	82.6117	82.6718	82.782	82.5957	82.9195	82.7041	82.7078	82.7319	82.6333	82.7479	82.5793	82.6552	82.8314	82.521	82.7761	82.7297	82.7087	82.6632	82.5213	98.5703
147	Weissella confusa VTT E-163496	61.5982	72.601	72.5824	68.4304	68.1233	68.3966	68.3989	68.359	82.7113	82.833	82.8218	82.7183	82.6829	82.7783	82.7725	82.7196	82.7639	82.9658	82.5824	82.5537	82.9419	82.6364	83.0074	82.7113	82.7117	82.9523	82.8349	82.738	82.6685	82.7329	82.9427	82.5734	82.8642	82.7309	82.7854	82.8065	82.6186	82.8319	82.5073	82.8657	82.929	82.4315	82.7623	82.9123	82.7339	82.821	82.7019	98.1324
148	Weissella confusa VTT E-90393	61.3143	72.87	72.851	68.4989	68.2252	68.4648	68.4465	68.4564	82.6971	82.8962	82.8957	82.8196	82.877	82.7978	82.8492	82.7445	82.8113	82.7824	82.6632	82.8227	82.7749	82.4605	82.9467	82.6971	82.6967	82.7915	82.839	82.8203	82.705	82.9054	82.895	82.7517	82.786	82.8965	82.9072	82.9316	82.7789	82.789	82.7232	82.8431	82.9938	82.7142	82.9058	82.7728	82.8997	82.9341	82.716	98.2939
149	Weissella confusa VTT E-95616	61.7041	72.9733	72.9611	68.4618	68.1312	68.426	68.4402	68.4464	82.7079	82.8924	82.8714	82.6084	82.7465	82.722	82.8061	82.7598	82.6859	82.9055	82.7013	82.5053	82.873	82.5919	82.8409	82.7079	82.7087	82.9054	82.7716	82.7877	82.5964	82.8496	82.9055	82.7935	82.7889	82.8322	82.8254	82.877	82.8156	82.7908	82.5589	82.8925	82.9224	82.5957	82.6984	82.8962	82.8296	82.9818	82.7028	98.1299
150	Weissella confusa WcL17	61.5506	72.9294	72.9123	68.5436	68.1127	68.5116	68.5074	68.4574	82.6696	82.9432	82.9422	82.6781	82.8376	82.6032	82.7801	82.7884	82.7468	82.7806	82.5676	82.6171	82.8005	82.3045	82.9715	82.6696	82.6699	82.8258	82.6784	82.7204	82.6973	82.6947	82.7919	82.7756	82.8473	82.9311	82.9531	82.9768	82.8132	82.6165	82.5617	82.7118	83.0642	82.5402	82.6852	82.8149	82.9345	82.931	82.4157	98.3934
151	Weissella confusa Wcp3a	61.7133	72.7595	72.7447	68.5179	68.2534	68.4813	68.5138	68.4939	83.0045	83.0578	83.0549	82.9901	83.0052	82.9644	83.0023	83.0051	83.1244	83.1219	82.8381	82.8299	83.167	82.8151	83.1993	83.0045	83.0033	83.1612	83.1482	82.9113	82.892	83.0035	83.1509	82.8869	83.223	82.9726	83.0278	83.0501	82.9414	83.0299	82.837	83.0471	83.1749	82.8136	83.0496	83.1257	82.9758	83.0031	82.9725	98.2447
152	Weissella cryptocerci 26KH-42	70.2674	61.1175	61.074	60.7504	60.7552	60.7255	60.7315	60.7099	61.7531	61.9246	61.9361	61.6916	61.8673	61.7153	61.7155	61.762	61.7329	61.7719	61.7945	61.7299	61.7291	61.6077	61.8325	61.7531	61.754	61.7933	61.8282	61.8688	61.818	61.8112	61.8253	61.8505	61.8507	61.9335	61.9227	61.9227	61.8126	61.6893	61.7203	61.7672	61.6835	61.7455	61.7798	61.7921	61.953	61.8374	61.8337	62.1241
153	Weissella diestrammenae KACC 16890	60.614	65.9884	65.9526	65.0015	64.7271	64.9694	65.0123	64.9478	67.8486	67.9121	67.8969	67.7862	67.9658	67.8109	67.8562	67.9635	67.9011	67.957	67.9352	67.8779	67.9338	67.822	67.838	67.8486	67.8489	67.9962	67.9234	67.8904	68.0349	68.1575	68.1242	67.9571	67.92	67.9506	67.9275	67.8996	67.9996	67.968	67.9604	68.0372	67.7477	67.8664	67.9236	67.9845	67.953	67.9743	67.9245	67.89
154	Weissella fabalis CCUG 61472	69.4169	60.3918	60.3495	60.7428	60.5864	60.6924	60.7763	60.7675	61.4245	61.4417	61.4576	61.3954	61.4888	61.3874	61.3221	61.3905	61.2185	61.4788	61.4228	61.4724	61.4149	61.3677	61.4061	61.4245	61.4247	61.4813	61.4729	61.3231	61.3776	61.4353	61.4163	61.5055	61.3357	61.4187	61.4397	61.4527	61.4297	61.5397	61.3407	61.3325	61.4963	61.5184	61.41	61.46	61.4764	61.5899	61.4884	61.9296
155	Weissella halotolerans DSM 20190	60.168	66.0733	66.0774	67.9503	68.0051	67.9704	67.9982	68.0255	67.3671	67.3849	67.3937	67.39	67.488	67.3897	67.4402	67.3904	67.4067	67.4072	67.4814	67.4188	67.4105	67.3869	67.5115	67.3671	67.3679	67.4244	67.3856	67.4458	67.3711	67.4203	67.3989	67.44	67.4208	67.4198	67.3996	67.4206	67.4461	67.5412	67.4073	67.3488	67.4406	67.287	67.4885	67.4245	67.4236	67.4534	67.5013	67.5958
156	Weissella halotolerans DSM 20190 G414	60.2036	66.0773	66.0814	67.9872	68.0518	67.9971	68.0488	68.0758	67.4462	67.409	67.4073	67.4144	67.5029	67.4308	67.481	67.4313	67.421	67.459	67.5223	67.4871	67.4624	67.428	67.5901	67.4462	67.4366	67.4762	67.4369	67.4941	67.4229	67.4713	67.4501	67.481	67.4697	67.4714	67.4511	67.4722	67.4872	67.5927	67.4583	67.426	67.4815	67.3385	67.5376	67.4763	67.4752	67.5047	67.5421	67.6355
157	Weissella hellenica NBRC 15553	60.7457	90.2703	90.2631	66.2061	66.4055	66.177	66.3071	66.3044	72.7508	72.7447	72.7159	72.6479	72.6747	72.8444	72.638	72.8391	72.6518	72.5943	72.7937	72.8645	72.5555	72.6899	73.5579	72.7508	72.7512	72.5832	72.7929	72.7214	72.65	72.8868	72.9154	72.7388	72.7485	72.7339	72.7995	72.8043	72.7288	72.8115	72.3881	72.8574	72.7214	72.4291	72.9278	72.5762	72.7486	72.8701	72.7785	72.6165
158	Weissella hellenica 1.2.50	61.1317	89.5846	89.5879	66.2983	66.3242	66.2666	66.3378	66.272	72.508	72.7767	72.8232	72.4492	72.3675	72.4186	72.6233	72.6436	72.5324	72.4687	72.7057	72.6953	72.4887	72.4303	73.7427	72.508	72.4911	72.5132	72.7162	72.5739	72.5604	72.6779	72.7828	72.6762	72.3743	72.699	72.8051	72.8045	72.7142	72.5101	72.4765	72.6104	72.6944	72.1502	72.8501	72.4669	72.7149	72.5002	72.5898	72.7901
159	Weissella hellenica CBA3632	61.0978	89.6111	89.6147	66.1666	66.3619	66.1329	66.2478	66.1954	73.0654	73.0745	73.0904	72.9912	72.7503	73.0893	73.1066	73.1492	73.1081	72.9108	72.858	73.0976	72.8928	72.7686	73.7872	73.0654	73.0485	72.9261	73.4044	72.9787	72.9354	73.3727	73.4517	72.9776	73.2365	72.9981	73.1508	73.1516	72.9719	72.9294	72.6071	73.2579	73.0896	72.3267	73.4395	72.874	73.0176	73.1409	73.1565	72.8644
160	Weissella hellenica CCUG 33494	60.722	90.2685	90.2579	66.2166	66.4236	66.1893	66.3189	66.3135	72.7622	72.7379	72.7091	72.6536	72.6678	72.8327	72.6317	72.8724	72.6641	72.6076	72.7862	72.8709	72.5528	72.681	73.5518	72.7622	72.7626	72.5806	72.82	72.7169	72.6653	72.9144	72.9267	72.7317	72.7763	72.7464	72.8118	72.8167	72.741	72.8226	72.3816	72.8492	72.7239	72.4248	72.9387	72.5735	72.7612	72.8708	72.7735	72.6165
161	Weissella hellenica R-53116	60.6623	90.2849	90.2811	66.1478	66.3612	66.1386	66.2501	66.2771	72.7466	72.7172	72.6884	72.6191	72.6482	72.821	72.6126	72.789	72.6481	72.5942	72.7942	72.8604	72.5544	72.6915	73.5293	72.7466	72.747	72.5596	72.8044	72.6963	72.6824	72.8963	72.9098	72.7118	72.7845	72.7301	72.7958	72.8006	72.7103	72.834	72.3846	72.8511	72.6916	72.4017	72.9496	72.5525	72.7448	72.8751	72.7552	72.5783
162	Weissella hellenica Wikim14	61.1778	89.6172	89.6239	66.1669	66.3238	66.1348	66.2015	66.1478	72.487	73.0123	73.0493	72.715	72.436	72.7166	72.783	72.7838	72.7736	72.779	72.8544	72.7991	72.7732	72.4176	73.3695	72.487	72.4697	72.8231	72.9258	72.7679	72.7198	72.877	73.1951	72.8089	72.8916	72.9165	73.0696	73.0703	72.7845	72.5915	72.6977	72.8022	72.9494	72.3694	72.9447	72.7705	72.9359	72.6671	72.7082	72.8937
163	Weissella jogaejeotgali FOL01	61.0619	81.2338	81.2565	66.4246	66.5401	66.377	66.3654	66.327	72.3885	72.8441	72.823	72.6224	72.3803	72.5104	72.7448	72.8809	72.7675	72.6909	72.7721	72.7908	72.6591	72.401	73.4505	72.3885	72.3887	72.6973	72.779	72.6917	72.5633	72.9806	72.9665	72.7831	72.734	72.8467	72.9039	72.9044	72.7807	72.4828	72.4026	72.9329	72.7581	72.2122	72.8203	72.6576	72.8646	72.7703	72.6941	72.8444
164	Weissella kandleri DSM 20593	60.4393	64.699	64.7125	64.4373	64.2344	64.4228	64.3864	64.4416	65.6241	65.8486	65.8629	65.8577	65.6791	65.5466	65.9563	65.9849	65.8511	65.9128	65.938	65.8551	65.8868	65.5714	65.7037	65.6241	65.6185	65.9251	65.8906	65.8953	65.9582	65.9248	65.9093	65.9533	65.924	65.9756	65.9476	65.9476	66.0378	65.8103	65.7412	65.7286	65.8542	65.5186	65.9261	65.9541	65.9784	65.9999	65.8837	66.0874
165	Weissella koreensis KACC 15510	60.3933	64.7066	64.7158	64.6204	64.4461	64.6205	64.638	64.708	65.9529	65.7951	65.8051	66.0843	65.858	65.9805	66.073	66.083	65.968	65.99	65.8438	65.7946	65.9542	65.7989	65.9809	65.9529	65.9528	65.9862	66.0746	65.7881	66.016	66.1922	66.2536	65.8303	65.845	65.9286	65.8736	65.8736	65.9046	65.8323	65.7305	66.0545	65.8973	65.7374	66.0486	65.9622	65.9374	66.2036	65.9654	65.8883
166	Weissella koreensis KCTC 3621	60.3613	64.6926	64.7031	64.422	64.1108	64.423	64.3819	64.4959	66.005	65.7672	65.7777	66.1297	65.7175	65.8686	66.0528	65.953	65.8806	65.8304	65.4493	65.7911	65.8192	65.6907	65.9801	66.005	66.0049	65.8511	66.2017	65.8179	65.8191	66.2492	66.3006	65.7599	65.9352	65.8281	65.8452	65.8452	65.8574	65.8452	65.6646	66.0236	65.834	65.6449	66.0796	65.8316	65.8365	66.1796	66.1107	65.8525
167	Weissella koreensis CBA3615	60.3392	64.7614	64.7721	64.4109	64.3257	64.4467	64.3975	64.5341	65.6572	65.7817	65.7759	65.8108	65.7452	65.6937	65.8461	65.7524	65.7124	65.8159	65.8016	65.7662	65.7899	65.7373	65.9535	65.6572	65.6571	65.8123	65.9178	65.6968	65.8848	65.8967	66.0139	65.7767	65.8859	65.8071	65.8075	65.8075	65.7549	65.8042	65.7457	65.778	65.7421	65.6442	65.7808	65.7929	65.8153	65.8618	65.8153	65.8635
168	Weissella koreensis WiKim0080	60.3904	64.7249	64.7355	64.4136	64.3553	64.4493	64.4323	64.5368	65.7317	65.8012	65.7954	65.8418	65.7514	65.7473	65.8527	65.7917	65.719	65.8335	65.8138	65.8406	65.8442	65.7485	65.9688	65.7317	65.7316	65.8666	66.0053	65.8095	65.9115	65.9894	66.0965	65.7895	65.9526	65.8262	65.8274	65.8274	65.7676	65.8888	65.7592	65.8498	65.7791	65.7479	65.8625	65.8704	65.8344	65.9215	65.9017	65.9099
169	Weissella minor Dm-2019-34	60.3108	66.2996	66.2605	68.3671	68.1807	68.3453	68.3722	68.3291	67.5293	67.6496	67.6376	67.7138	67.4812	67.6942	67.6866	67.7561	67.6496	67.633	67.7072	67.7221	67.6013	67.6059	67.6286	67.5293	67.5297	67.6332	67.6288	67.5788	67.6703	67.9636	67.916	67.6528	67.5893	67.6959	67.7257	67.7462	67.6531	67.8253	67.4724	67.7319	67.6909	67.4175	67.802	67.6306	67.7271	67.6036	67.6894	67.9625
170	Weissella minor DSM 20014	60.3593	66.4801	66.4375	68.2999	68.1086	68.2787	68.2768	68.2246	67.6999	67.8335	67.8461	67.7103	67.5492	67.6862	67.7748	67.7286	67.6625	67.7821	67.8087	67.7019	67.7416	67.6679	67.7929	67.6999	67.7003	67.7822	67.6069	67.6444	67.8145	67.913	67.9562	67.8218	67.6042	67.854	67.8572	67.8778	67.7981	67.8163	67.7298	67.777	67.8217	67.6479	67.7564	67.7819	67.86	67.741	67.7522	68.0586
171	Weissella muntiaci 8H-2	60.8039	67.1609	67.1059	66.3318	65.7459	66.256	66.2083	66.1868	69.0382	69.3862	69.394	69.2107	69.2531	69.249	69.3067	69.0963	69.3245	69.2642	69.2868	69.0267	69.1984	69.124	69.0415	69.0382	69.0205	69.2643	69.094	69.3244	69.3383	69.2656	69.5274	69.3944	69.1075	69.469	69.4324	69.4634	69.394	69.0872	69.0069	69.1917	69.2149	68.8611	69.3558	69.2405	69.4742	69.3852	69.256	69.9473
172	Weissella oryzae SG25	60.7197	67.0443	67.0025	65.5456	65.0001	65.4556	65.3941	65.3566	68.5181	69.1202	69.1376	68.7976	68.762	68.8764	69.0717	68.8075	69.0063	68.9816	68.9374	68.7141	68.887	68.547	68.6054	68.5181	68.5494	68.9647	68.8097	68.833	68.9111	68.9927	69.2084	69.2146	68.7292	69.2511	69.18	69.2114	69.1647	68.8305	68.6742	68.8414	69.066	68.6817	68.9952	68.9556	69.2579	69.0511	68.7992	69.3641
173	Weissella paramesenteroides ATCC 33313	60.8705	81.9041	81.9083	66.7551	66.8621	66.7225	66.6369	66.6846	73.1454	73.4155	73.4095	73.4672	73.2678	73.3498	73.341	73.2847	73.2468	73.3784	73.2296	73.4316	73.3759	73.2939	73.3216	73.1454	73.1458	73.4088	73.3483	73.3394	73.3636	73.5371	73.5763	73.4023	73.2339	73.4662	73.4925	73.4527	73.4013	73.4075	73.389	73.3923	73.2928	73.3809	73.3706	73.3836	73.4842	73.3611	73.2788	73.4394
174	Weissella paramesenteroides HGUT-01340	60.8705	81.9041	81.9083	66.7551	66.8621	66.7225	66.6369	66.6846	73.1454	73.4155	73.4095	73.4672	73.2678	73.3498	73.341	73.2847	73.2468	73.3784	73.2296	73.4316	73.3759	73.2939	73.3216	73.1454	73.1458	73.4088	73.3483	73.3394	73.3636	73.5371	73.5763	73.4023	73.2339	73.4662	73.4925	73.4527	73.4013	73.4075	73.389	73.3923	73.2928	73.3809	73.3706	73.3836	73.4842	73.3611	73.2788	73.4394
175	Weissella paramesenteroides 3.2.24	60.8622	81.9898	82.0167	66.738	66.8847	66.7056	66.7173	66.7213	73.0518	73.469	73.4479	73.0353	73.0815	73.4319	73.4832	73.156	73.2266	73.1193	73.2605	73.295	73.1167	73.2462	73.9399	73.0518	73.0504	73.1077	73.0906	72.9802	73.233	73.3904	73.5503	73.3866	73.0771	73.5318	73.5047	73.5049	73.3874	73.4341	72.9769	73.4231	73.4417	72.7695	73.5346	73.1099	73.5541	73.3557	73.1281	73.4369
176	Weissella paramesenteroides A37	60.4915	81.7731	81.7968	66.6501	66.7298	66.617	66.6517	66.576	72.7695	73.3434	73.3201	73.0299	72.9098	73.0282	73.2417	73.177	73.2205	73.1036	73.0526	73.1529	73.0958	72.9479	72.9013	72.7695	72.7829	73.1077	73.0619	72.963	73.2245	73.3331	73.4128	73.3234	73.05	73.3907	73.337	73.3387	73.3198	72.9707	72.8896	73.3803	73.2778	72.6472	73.4039	73.0818	73.4089	73.3475	72.9788	73.364
177	Weissella paramesenteroides DmW 107	60.5663	81.7101	81.7156	66.7194	66.7672	66.6804	66.69	66.6323	72.6887	73.1655	73.1851	73.2387	72.9706	73.0763	73.0243	73.07	73.2493	73.1597	73.1579	72.9805	73.1317	72.9078	73.0514	72.6887	72.6891	73.2044	73.0724	72.9704	73.2583	73.2606	73.494	73.2161	72.8435	73.2482	73.188	73.1978	73.1998	72.9821	73.2402	73.2921	73.2867	72.9099	73.3407	73.1843	73.2657	73.1643	72.9848	73.3705
178	Weissella paramesenteroides DmW 107099	60.5562	81.6539	81.6592	66.6883	66.7236	66.6508	66.6586	66.6132	72.6692	73.1429	73.1493	73.2095	72.9475	73.039	72.9999	73.0255	73.2218	73.1323	73.1335	72.9558	73.1056	72.8845	73.0254	72.6692	72.6696	73.1765	73.0274	72.9281	73.2292	73.2169	73.4459	73.1893	72.8054	73.2224	73.163	73.1726	73.1732	72.9425	73.2146	73.247	73.246	72.8693	73.3128	73.1367	73.2396	73.1364	72.9407	73.3557
179	Weissella paramesenteroides DmW 107101	60.556	81.6806	81.6859	66.6884	66.7231	66.651	66.6587	66.6133	72.6686	73.1423	73.1487	73.2089	72.9469	73.0384	72.9993	73.0404	73.2212	73.1318	73.1329	72.9553	73.105	72.8839	73.0248	72.6686	72.669	73.176	73.0268	72.9275	73.2287	73.2163	73.4453	73.1886	72.8049	73.2218	73.1624	73.172	73.1882	72.942	73.214	73.2464	73.2457	72.8687	73.3123	73.1362	73.239	73.1358	72.9401	73.3551
180	Weissella paramesenteroides DmW 107102	60.5562	81.6654	81.6473	66.6647	66.6972	66.6272	66.6349	66.5895	72.6743	73.1667	73.1731	73.2163	72.9708	73.061	73.0233	73.0471	73.2286	73.1389	73.1574	72.9796	73.1121	72.9076	73.0314	72.6743	72.6747	73.1832	73.0332	72.9338	73.236	73.223	73.4525	73.2132	72.8112	73.2287	73.1692	73.1788	73.1951	72.9475	73.2386	73.2713	73.2705	72.8748	73.3193	73.1433	73.246	73.1428	72.964	73.379
181	Weissella paramesenteroides DmW 107104	60.5562	81.665	81.647	66.6879	66.7233	66.6505	66.6583	66.6128	72.6916	73.1666	73.1729	73.2338	72.9706	73.0607	73.0231	73.0646	73.2461	73.1564	73.1572	72.9794	73.1296	72.9075	73.0489	72.6916	72.692	73.2006	73.0506	72.9512	73.2535	73.2405	73.4701	73.2131	72.8287	73.2462	73.1867	73.1964	73.2126	72.9648	73.2385	73.2711	73.2703	72.8921	73.3368	73.1608	73.2635	73.1603	72.9638	73.3787
182	Weissella paramesenteroides DmW 107105	60.5421	81.7007	81.6838	66.6883	66.7236	66.6508	66.6586	66.6132	72.7058	73.1808	73.2002	73.2487	72.9849	73.0812	73.0213	73.0782	73.2604	73.1706	73.1715	72.9783	73.1468	72.9218	73.0466	72.7058	72.7118	73.2148	73.0643	72.9654	73.2677	73.2545	73.4841	73.2273	72.8429	73.2605	73.2009	73.2106	73.2269	72.9785	73.2527	73.2903	73.2847	72.9063	73.3506	73.175	73.2778	73.1745	72.978	73.379
183	Weissella paramesenteroides DmW 107106	60.576	81.6986	81.704	66.7182	66.7653	66.6804	66.6883	66.6323	72.6889	73.167	73.1734	73.2381	72.9699	73.0834	73.0225	73.0851	73.2486	73.1582	73.1572	72.9799	73.131	72.9071	73.0508	72.6889	72.6893	73.2029	73.0718	72.9697	73.258	73.2604	73.4933	73.2154	72.8433	73.2497	73.1895	73.1993	73.215	72.9818	73.2396	73.2919	73.2835	72.9092	73.3404	73.1828	73.2672	73.164	72.9816	73.3706
184	Weissella paramesenteroides DmW 107108	60.5436	81.6718	81.6771	66.6886	66.7222	66.6512	66.659	66.6134	72.7171	73.189	73.2084	73.2589	72.9689	73.0902	73.0457	73.0886	73.2709	73.1823	73.1823	73.0221	73.1554	72.9348	73.0977	72.7171	72.7175	73.2265	73.05	72.9935	73.28	73.2492	73.4961	73.2377	72.8233	73.2688	73.2091	73.2188	73.2372	73.0108	73.2634	73.2974	73.296	72.917	73.3628	73.1867	73.2862	73.1674	72.9875	73.376
185	Weissella paramesenteroides DmW 109	60.4416	81.7621	81.809	66.6713	66.7157	66.6377	66.6575	66.5635	72.827	73.346	73.3405	73.0395	72.8069	72.9702	73.1999	73.1399	73.2187	73.0628	73.1926	73.1346	73.0626	72.9635	72.968	72.827	72.8273	73.0936	73.119	72.9847	73.2453	73.2593	73.3627	73.3384	72.9231	73.4176	73.3575	73.3664	73.3529	72.894	73.2445	73.3163	73.2138	72.8669	73.4394	73.081	73.4381	73.2144	73.0383	73.4003
186	Weissella paramesenteroides DmW 109110	60.6523	81.7756	81.8202	66.7475	66.7961	66.7106	66.7282	66.621	72.8721	73.4312	73.4253	73.1102	72.8158	73.0393	73.2506	73.2295	73.2822	73.1336	73.2878	73.1814	73.1334	73.0253	72.9947	72.8721	72.8725	73.1662	73.2183	73.0699	73.3298	73.3613	73.4721	73.4276	73.0206	73.5227	73.4581	73.4678	73.4264	72.9213	73.3184	73.4283	73.3046	72.9425	73.5453	73.1626	73.5449	73.3067	73.1293	73.454
187	Weissella paramesenteroides DmW 115	60.6369	81.5009	81.5045	66.7136	66.6582	66.6818	66.6978	66.6465	72.2858	73.1771	73.1716	72.8823	72.5923	72.8152	72.9087	72.8467	73.0192	72.8556	73.0204	72.7196	72.8306	72.6859	73.2659	72.2858	72.2863	72.8866	72.7853	72.7262	72.8907	73.0254	73.3225	73.1278	72.5158	73.252	73.2053	73.2054	73.1441	72.6514	72.9212	73.0391	73.1105	72.552	73.057	72.8743	73.2699	73.0252	72.6124	73.2848
188	Weissella paramesenteroides DmW 115112	60.626	81.5137	81.5347	66.6956	66.6453	66.6639	66.6798	66.627	72.2776	73.1697	73.1642	72.8748	72.5857	72.8087	72.9249	72.8392	73.0106	72.8473	73.0098	72.7109	72.8223	72.6799	73.2383	72.2776	72.2781	72.8783	72.7948	72.7606	72.8829	73.0338	73.3312	73.1201	72.5494	73.2446	73.1979	73.1979	73.1364	72.6417	72.9148	73.0473	73.1302	72.5415	73.0474	72.8844	73.2624	73.0182	72.6463	73.2949
189	Weissella paramesenteroides DmW 115114	60.619	81.5065	81.5063	66.693	66.6429	66.6613	66.6778	66.6245	72.2765	73.1674	73.1751	72.8737	72.5839	72.8061	72.8996	72.838	73.01	72.8464	73.0111	72.7104	72.8214	72.6648	73.2571	72.2765	72.277	72.8774	72.7759	72.7174	72.8817	73.0156	73.3125	73.1187	72.5074	73.2423	73.1956	73.1956	73.135	72.6415	72.9127	73.0289	73.1015	72.5431	73.047	72.8651	73.2601	73.0161	72.6035	73.275
190	Weissella paramesenteroides DmW 115116	60.6276	81.4885	81.5094	66.6943	66.6448	66.6626	66.6791	66.6258	72.2764	73.1679	73.1624	72.8736	72.5843	72.8077	72.9	72.8378	73.0099	72.8467	73.0116	72.7109	72.8217	72.6776	73.2765	72.2764	72.2768	72.8777	72.7757	72.7172	72.8815	73.0154	73.3124	73.1192	72.5072	73.2421	73.1955	73.1955	73.1349	72.6414	72.9132	73.0294	73.102	72.5429	73.0468	72.8654	73.26	73.0159	72.604	73.2756
191	Weissella paramesenteroides DmW_118	60.5564	89.5979	89.576	66.3371	66.4838	66.3057	66.4325	66.3886	72.8956	72.9977	73.0203	72.9781	72.8708	73.0014	73.004	73.0959	72.8989	72.8647	73.0032	72.9537	72.8607	73.0102	73.1124	72.8956	72.896	72.8886	73.0339	72.9355	73.0003	73.1033	73.1157	72.9966	72.903	73.0211	73.0386	73.0426	72.9981	72.9706	73.0242	73.0559	72.9531	72.9128	73.1046	72.836	73.0409	72.98	72.8946	72.9245
192	Weissella paramesenteroides DmW_118119	60.5564	89.5987	89.5759	66.3372	66.4839	66.3058	66.4326	66.3887	72.8957	72.9977	73.0049	72.9781	72.8709	73.0015	73.0041	73.096	72.899	72.8647	73.0033	72.9538	72.8608	73.0102	73.1124	72.8957	72.896	72.8887	73.034	72.9355	73.0002	73.1033	73.1158	72.9798	72.9031	73.0212	73.0387	73.0427	72.9814	72.9706	73.0243	73.056	72.9532	72.9129	73.1047	72.8361	73.041	72.9801	72.8947	72.9246
193	Weissella paramesenteroides FDAARGOS 414	60.8358	81.9345	81.9368	66.7576	66.8912	66.7205	66.7002	66.7099	73.2195	73.4661	73.4731	73.5407	73.3193	73.3744	73.375	73.3852	73.2899	73.434	73.328	73.5103	73.4306	73.3472	73.4141	73.2195	73.2199	73.4645	73.4346	73.433	73.4458	73.5917	73.6313	73.4359	73.3077	73.5183	73.5442	73.5045	73.457	73.4602	73.4423	73.4203	73.3453	73.4415	73.4518	73.4393	73.5364	73.4139	73.3533	73.4809
194	Weissella paramesenteroides N43	60.495	81.7809	81.8043	66.6689	66.7479	66.6359	66.6704	66.5952	72.7876	73.3607	73.3375	73.0484	72.9093	73.0276	73.2597	73.1951	73.2374	73.1217	73.0709	73.1712	73.0951	72.9474	72.915	72.7876	72.7794	73.1257	73.0801	72.9813	73.2426	73.3511	73.4308	73.3414	73.0682	73.408	73.3544	73.3561	73.3379	72.9881	72.9078	73.3623	73.2962	72.6654	73.4218	73.0999	73.4263	73.3679	72.997	73.3825
195	Weissella paramesenteroides STCH-BD1	60.9036	81.7697	81.7696	66.6989	66.7846	66.6596	66.6562	66.6031	72.7599	73.2769	73.2839	73.1444	72.8216	73.0804	73.1912	73.1315	73.1507	73.0408	73.0928	73.1076	73.0805	72.9153	73.7665	72.7599	72.7603	73.0886	73.0609	72.9069	73.1122	73.3995	73.4971	73.3031	72.9807	73.3891	73.3406	73.3506	73.2877	73.111	72.8516	73.3909	73.2326	72.5311	73.4142	73.096	73.4065	73.2581	72.9903	73.2749
196	Weissella paramesenteroides TR212	61.5053	82.0487	82.0713	66.7175	66.8106	66.6847	66.6499	66.6416	72.9316	73.4718	73.4501	73.3653	72.9665	73.3141	73.3558	73.3193	73.3176	73.3738	73.216	73.2731	73.328	73.0972	73.5416	72.9316	72.932	73.3816	73.1251	72.9586	73.3624	73.5241	73.7075	73.3818	73.1835	73.4661	73.4907	73.4858	73.3965	73.1885	73.106	73.5128	73.5111	72.69	73.5074	73.3329	73.485	73.3068	73.1644	73.4329
197	Weissella paramesenteroides WpK4	61.1178	81.6902	81.7124	66.6923	66.831	66.6586	66.6855	66.6487	73.1906	73.6397	73.6419	73.4742	73.1342	73.5235	73.3408	73.5057	73.34	73.3772	73.2291	73.4688	73.4457	73.479	73.9919	73.1906	73.191	73.4708	73.561	73.2348	73.356	73.7522	73.7556	73.5231	73.5265	73.6297	73.7213	73.6901	73.5527	73.6013	72.9586	73.6103	73.5623	73.02	73.668	73.398	73.6475	73.757	73.2863	73.5701
198	Weissella soli NBRC	60.9022	66.7715	66.729	65.7138	65.442	65.6749	65.6402	65.6515	69.162	69.1853	69.1903	69.0529	69.0643	69.2298	69.35	69.1417	69.1506	69.1145	69.1276	69.204	69.0728	69.1924	69.098	69.162	69.1617	69.1148	69.2399	69.0941	69.0876	69.334	69.389	69.2562	69.1467	69.2217	69.2012	69.2024	69.243	69.1828	69.1308	69.3073	69.1156	69.2489	69.1712	69.0917	69.2493	69.1819	69.2099	69.3185
199	Weissella soli CBA3633	60.9061	66.8639	66.8673	65.695	65.5741	65.6938	65.6475	65.6602	69.4425	69.2347	69.2385	69.2339	69.0393	69.4627	69.3708	69.2342	69.2625	69.2019	69.0992	69.6779	69.1836	69.2109	69.1878	69.4425	69.4423	69.2055	69.6013	69.189	69.1387	69.5718	69.7261	69.2681	69.2169	69.273	69.2787	69.2799	69.2801	69.2771	69.2415	69.5509	69.2485	69.3272	69.4966	69.1859	69.3017	70.0018	69.5386	69.2949
200	Weissella soli CCUG 46608	60.9022	66.7715	66.729	65.6904	65.4151	65.6514	65.6166	65.628	69.1392	69.1853	69.1903	69.0302	69.0643	69.2298	69.35	69.1189	69.1276	69.0918	69.1276	69.204	69.0501	69.1924	69.0752	69.1392	69.139	69.0922	69.2172	69.0716	69.0648	69.3111	69.3661	69.2562	69.1239	69.1989	69.1783	69.1796	69.2202	69.1598	69.1308	69.3073	69.1156	69.2262	69.1482	69.0691	69.2265	69.1591	69.2099	69.3185
201	Weissella soli KACC 11848	60.9002	66.763	66.7205	65.7033	65.4315	65.6644	65.6296	65.641	69.1416	69.1659	69.1538	69.034	69.0265	69.1933	69.3135	69.1034	69.1339	69.0933	69.0901	69.1667	69.0525	69.1556	69.0775	69.1416	69.1241	69.0937	69.2206	69.0731	69.0686	69.3145	69.3693	69.2195	69.1253	69.2025	69.182	69.1833	69.2063	69.163	69.1114	69.2877	69.0788	69.2297	69.1496	69.0705	69.2301	69.1629	69.1726	69.2825
202	Weissella sp DD23	61.4946	72.8237	72.7885	67.9833	68.019	67.9469	67.9301	67.9363	97.9488	99.2161	99.2132	97.7353	98.0476	97.3832	97.6021	97.3013	97.024	98.0719	98.296	97.8981	98.0703	98.0292	97.4177	97.9488	97.945	98.0715	98.8186	98.109	97.9236	97.4773	97.5664	99.2274	97.4779	99.2579	99.2297	99.2342	99.2277	98.0652	98.1352	97.4517	97.2935	98.2889	98.0446	98.0724	99.2565	98.102	98.1396	82.8686
203	Weissella sp W-1	60.4533	66.8422	66.8154	99.9443	84.7735	99.9309	99.6979	99.6713	68.1796	68.344	68.3877	68.1654	68.2255	68.1875	68.3605	68.3502	68.1344	68.217	68.2358	68.139	68.1704	68.1771	68.46	68.1796	68.18	68.217	68.3013	68.23	68.2875	68.3159	68.2512	68.2715	68.1598	68.4008	68.4003	68.4003	68.2946	68.2299	68.2499	68.188	68.1572	68.2718	68.3699	68.2168	68.3984	68.2689	68.2365	68.52
204	Weissella sp X0278	60.7602	89.7225	89.7232	66.2523	66.4597	66.2202	66.3276	66.272	72.9908	73.0572	73.0599	72.9423	72.6197	72.9924	73.1158	73.0102	73.0438	72.764	72.8821	73.1662	72.7504	72.7602	73.7376	72.9908	72.974	72.7838	73.2222	72.9413	72.8393	73.2772	73.3369	72.9398	72.9322	72.9617	73.1148	73.0961	72.9155	72.8362	72.6281	73.2223	72.9827	72.3079	73.4035	72.7506	72.9811	73.077	73.1222	72.8365
205	Weissella sp X0401	60.936	89.6354	89.6318	66.209	66.3609	66.1749	66.2441	66.1947	72.6117	72.9036	72.9046	72.8338	72.5109	72.8363	72.845	72.8364	72.872	72.6691	72.6511	72.6413	72.7052	72.4258	73.2388	72.6117	72.5931	72.7393	73.096	72.7928	72.6436	73.0918	73.3194	72.7595	72.8908	72.8118	72.9426	72.918	72.7364	72.5552	72.5581	72.8973	72.8631	72.2601	73.118	72.7002	72.831	72.7741	72.866	72.9949
206	Weissella sp X0750	61.0064	89.612	89.6435	66.19	66.3665	66.157	66.2233	66.1785	72.7394	72.9425	72.9614	72.7814	72.4074	72.7571	72.9107	72.7166	72.8828	72.5186	72.7491	72.8249	72.4939	72.3911	73.6328	72.7394	72.7204	72.5267	73.0323	72.7406	72.6421	73.0218	73.2771	72.801	72.7516	72.8369	72.9898	72.9704	72.7769	72.5864	72.497	72.8723	72.8927	72.1951	73.0671	72.5046	72.8566	72.7805	72.8441	72.8503
207	Weissella thailandensis JCM 10695	60.9624	81.157	81.1892	66.5931	66.6809	66.5454	66.6201	66.5765	72.8057	73.205	73.2187	72.9242	72.7908	72.9147	73.1425	73.2437	73.103	72.8991	73.1335	73.0766	72.8727	72.8393	73.5983	72.8057	72.8059	72.9057	73.1734	73.1139	73.0112	73.1722	73.3265	73.2037	73.0424	73.2486	73.2587	73.2589	73.1866	72.9416	72.8021	73.1995	73.1207	72.5776	73.141	72.9098	73.2697	73.1098	73.1336	73.2938
208	Weissella thailandensis NBRC 109621	60.968	81.1516	81.1622	66.6153	66.6918	66.5677	66.6424	66.5988	72.849	73.1952	73.1951	72.9524	72.8133	72.9294	73.1432	73.2579	73.1439	72.9409	73.1312	73.0747	72.8921	72.8763	73.6728	72.849	72.8493	72.9475	73.1715	73.1182	73.0047	73.1993	73.3539	73.2036	73.0796	73.2613	73.2618	73.262	73.2061	72.959	72.8004	73.214	73.1441	72.593	73.2021	72.9516	73.2825	73.1722	73.1279	73.276
209	Weissella thailandensis CCUG 46557	60.9725	81.1508	81.1829	66.5872	66.7028	66.5396	66.6141	66.5707	72.8214	73.2056	73.2007	72.9371	72.7857	72.8908	73.1387	73.2582	73.1196	72.9158	73.1316	73.0732	72.8891	72.8194	73.6269	72.8214	72.8217	72.9224	73.1892	73.128	73.0258	73.184	73.3425	73.2004	73.1009	73.2649	73.2739	73.2742	73.203	72.9565	72.7989	73.1993	73.1168	72.5917	73.1551	72.9265	73.2861	73.1258	73.1439	73.2896
210	Weissella thailandensis KCTC 3751	60.9718	81.125	81.1734	66.5877	66.7046	66.5578	66.6146	66.5712	72.823	73.2348	73.2299	72.9375	72.7874	72.8943	73.1537	73.2589	73.1202	72.9164	73.1323	73.0739	72.8898	72.8212	73.6359	72.823	72.8233	72.923	73.1915	73.1306	73.0265	73.1706	73.3432	73.2012	73.1073	73.2657	73.2749	73.2751	73.2037	72.9599	72.8261	73.2	73.1173	72.5936	73.1564	72.9271	73.2869	73.1266	73.1505	73.2929
211	Weissella uvarum DSM 28060	60.5569	67.0881	67.0405	68.3799	67.9015	68.3195	68.3155	68.2753	67.7033	67.9157	67.9625	67.777	67.7299	67.7651	68.0303	67.7258	67.7542	67.7632	67.8261	67.825	67.7254	67.839	67.9817	67.7033	67.7039	67.7492	67.6805	67.77	67.8326	67.8592	67.8647	67.9644	67.6907	67.9685	67.933	67.9594	67.9363	67.9212	67.8774	67.8283	67.9541	67.6755	68.0859	67.7631	67.9728	67.9011	67.7986	68.2083
212	Weissella viridescens NBRC 3949	60.6384	66.8163	66.7688	68.427	68.2366	68.3924	68.4103	68.3877	68.0517	68.0541	68.0948	68.0767	68.1185	68.0214	68.1908	68.0699	68.1188	68.1844	68.1765	68.1028	68.1453	68.0869	68.117	68.0517	68.052	68.1845	68.027	68.0798	68.1315	68.0817	68.1385	68.0582	68.0433	68.1489	68.0972	68.0993	68.0672	68.0722	68.2012	68.1067	68.0988	68.1184	67.9862	68.1842	68.1482	68.1389	68.0983	68.2805
213	Weissella viridescens DSM 20410	60.6709	66.7566	66.7108	68.4585	68.0513	68.424	68.4316	68.3263	68.0141	68.015	68.0299	67.9528	67.964	68.0393	68.1035	68.0068	68.081	68.1837	68.0858	68.0207	68.1439	67.9593	67.9844	68.0141	68.0144	68.1838	68.0082	67.9856	68.0657	68.0931	68.1525	68.0184	67.9	68.1067	68.0554	68.0574	68.0274	68.0583	68.1345	68.0868	68.0673	68.0348	67.9755	68.1836	68.106	68.0788	68.0298	68.2379
214	Weissella viridescens LB10G	60.5474	66.7757	66.7305	68.454	68.1234	68.4184	68.4032	68.3374	68.019	68.0054	68.0212	67.9289	67.9237	68.0688	68.1173	68.0308	68.0689	68.0023	68.1413	67.9073	67.9473	67.9388	67.9152	68.019	68.0193	68.0024	67.9518	67.9213	68.0885	68.0917	68.1443	68.0356	67.8449	68.0972	68.0458	68.0488	68.0443	68.0408	68.0838	68.1062	67.9357	67.9701	67.9782	68.0021	68.097	68.0401	68.0753	68.2015
215	Weissella viridescens MFPC16A2805	61.7391	67.7539	67.7151	69.2095	69.0973	69.1582	69.1091	69.0898	69.2596	69.2363	69.2576	69.4612	69.4232	69.4775	69.4192	69.3658	69.3652	69.3825	69.2971	69.3705	69.3361	69.2673	69.5389	69.2596	69.2605	69.3913	69.234	69.1971	69.2365	69.4225	69.3346	69.1292	69.5396	69.2	69.2698	69.1895	69.1274	69.4566	69.2841	69.2974	69.4551	69.2181	69.1949	69.4223	69.2012	69.2894	69.2932	69.8372
216	Weissella viridescens NCTC13645	62.1111	67.5559	67.4762	69.3394	69.0986	69.2815	69.3174	69.3226	69.1813	69.1874	69.2202	69.0857	69.1655	69.0831	69.2362	69.3105	69.2484	69.161	69.2994	69.2205	69.1273	69.202	69.0806	69.1813	69.1541	69.1573	69.1978	69.1565	69.2086	69.3345	69.4499	69.2091	69.039	69.315	69.2717	69.2479	69.2658	69.273	69.3797	69.2229	69.1654	69.2009	69.228	69.1841	69.3592	69.2794	69.1341	69.4067
217	Weissella viridescens NJ100	60.5761	66.7706	66.7321	68.4005	68.2802	68.3645	68.3862	68.3408	68.0837	68.1148	68.1311	68.1207	68.1213	68.1835	68.2107	68.1338	68.1528	68.2075	68.1856	68.08	68.1682	68.1294	68.1771	68.0837	68.0841	68.2076	68.1114	68.1209	68.1599	68.2361	68.2415	68.1419	68.1148	68.2028	68.1551	68.1716	68.15	68.1432	68.1452	68.1367	68.1486	68.0839	68.0722	68.2073	68.2025	68.0459	68.1382	68.3213
218	Weissella viridescens UCO-SMC3	60.4704	66.6882	66.6503	68.3578	68.0764	68.322	68.2891	68.2411	68.083	68.077	68.0504	68.0807	68.0932	68.071	68.0874	68.1509	68.1162	68.2462	68.2365	68.1455	68.1806	68.1263	68.2051	68.083	68.0642	68.2463	68.0842	68.246	68.2103	68.1964	68.2314	68.0909	68.1401	68.0969	68.0678	68.0672	68.066	68.0824	68.1751	68.1091	68.2482	68.0756	68.1466	68.2221	68.0992	68.1524	68.1995	68.3302
219	Weissella viridescens Wvi	60.5684	66.7535	66.7064	68.5049	68.1266	68.4699	68.4204	68.3764	67.9632	68.0148	68.0124	67.9936	68.0276	67.9686	68.0984	68.0097	68.0287	68.1035	68.0673	67.9524	68.0197	67.9462	68.0493	67.9632	67.9468	68.1036	68.0089	67.9038	68.0169	68.1157	68.1464	68.0281	67.8359	68.1034	68.0562	68.0729	68.0897	68.0343	68.184	68.105	68.0329	67.9878	67.998	68.0599	68.103	68.111	68.057	68.274
[truncated: 171 more columns]
