# Supplementary material for: Complete Genome Sequence of Weissella cibaria NH9449 and Comprehensive Comparative-Genomic Analysis: Genomic Diversity and Versatility Trait Revealed
Source: Front Microbiol. 2022 May 19;13:826683. doi: 10.3389/fmicb.2022.826683 (PMC9161744; doi:10.3389/fmicb.2022.826683)
Supplement: Supplementary Table 3 — CRISPR identification in Weissella strains. [file Data_Sheet_3.XLSX]

## Sheet: Supplementary_Table
Bacterial isolates	CRISPR region	Cas region
		Type I*	Type I-E	Type II-A	Type III-A	Type III-C
Weissella_beninensis_strain_DSM_22752	1	1	0	1	0	0		*We could not identify cas subtype.
Weissella_bombi_DSM_28794	1	1	0	0	0	0
Weissella_bombi_strain_R-53094	1	1	0	0	0	0
Weissella_ceti_NC36	1	1	0	0	0	0
Weissella_ceti_strain_CECT_7719	1	0	0	0	0	0
Weissella_ceti_strain_WS08	1	0	0	0	0	0
Weissella_ceti_strain_WS105	1	0	0	0	0	0
Weissella_ceti_strain_WS74	1	0	0	0	0	0
Weissella_cibaria_isolate_MGYG-HGUT-00248	1	1	0	0	0	0
Weissella_cibaria_JCM_12495	1	1	0	0	0	0
Weissella_cibaria_KACC_11862	1	1	0	0	0	0
Weissella_cibaria_NH9449	1	0	0	0	0	0
Weissella_cibaria_strain_1001283B150209_150212_A5	1	1	0	0	0	0
Weissella_cibaria_strain_1001287H_170206_A9	1	1	0	1	0	0
Weissella_cibaria_strain_1001713B170221_170320_B3	1	1	0	1	0	0
Weissella_cibaria_strain_10M	1	0	0	0	0	0
Weissella_cibaria_strain_110	0	1	0	0	0	0
Weissella_cibaria_strain_142	0	1	0	0	0	0
Weissella_cibaria_strain_3.8.44_	1	1	0	0	0	0
Weissella_cibaria_strain_7.8.34_	1	1	0	0	0	0
Weissella_cibaria_strain_85	1	1	0	0	0	0
Weissella_cibaria_strain_92	0	1	0	0	0	0
Weissella_cibaria_strain_A23	1	1	0	0	0	0
Weissella_cibaria_strain_AB3b	1	0	1	0	0	0
Weissella_cibaria_strain_AM27-22LB	1	1	0	0	0	0
Weissella_cibaria_strain_AM27-24	1	1	0	0	0	0
Weissella_cibaria_strain_AV1	0	1	0	0	0	0
Weissella_cibaria_strain_BC10_Beachu10	1	0	0	1	0	0
Weissella_cibaria_strain_BC14_Baechu14	1	0	0	0	0	0
Weissella_cibaria_strain_BM2	1	0	0	0	0	0
Weissella_cibaria_strain_CBA3612	1	0	0	1	0	0
Weissella_cibaria_strain_CBA3636	1	0	0	1	0	0
Weissella_cibaria_strain_cf-23	1	1	0	0	0	0
Weissella_cibaria_strain_CH2	1	0	0	0	0	0
Weissella_cibaria_strain_CMS1	1	0	0	0	0	0
Weissella_cibaria_strain_CMS2	1	0	0	0	0	0
Weissella_cibaria_strain_CMS3	1	0	0	0	0	0
Weissella_cibaria_strain_CMU	1	0	0	0	0	0
Weissella_cibaria_strain_CT-37_115	1	1	0	0	0	0
Weissella_cibaria_strain_D6t1_180914_E9	1	1	0	0	0	0
Weissella_cibaria_strain_DK12_DK12	0	0	0	0	0	0
Weissella_cibaria_strain_DmW_103	0	1	0	0	0	0
Weissella_cibaria_strain_FBL5_	1	1	0	1	0	0
Weissella_cibaria_strain_ff3PR	1	1	0	0	0	0
Weissella_cibaria_strain_GGI4	1	0	0	1	0	0
Weissella_cibaria_strain_GGM13-2	0	0	0	0	0	0
Weissella_cibaria_strain_GGM1	1	0	0	1	0	0
Weissella_cibaria_strain_GK1	1	0	0	1	0	0
Weissella_cibaria_strain_GK3	1	0	0	1	0	0
Weissella_cibaria_strain_KCKM_0342	1	0	1	1	1	0
Weissella_cibaria_strain_KLK9	1	0	0	1	0	0
Weissella_cibaria_strain_M2	1	0	0	1	0	0
Weissella_cibaria_strain_MG1	1	1	0	0	0	0
Weissella_cibaria_strain_MSK.22.119	1	1	0	1	0	0
Weissella_cibaria_strain_MSK.22.120	1	1	0	1	0	0
Weissella_cibaria_strain_MSK.22.122	1	1	0	1	0	0
Weissella_cibaria_strain_MSK.22.123	1	1	0	1	0	0
Weissella_cibaria_strain_MSK.22.127	1	1	0	1	0	0
Weissella_cibaria_strain_MSK.22.130	1	1	0	1	0	0
Weissella_cibaria_strain_MSK.22.138	1	1	0	1	0	0
Weissella_cibaria_strain_MSK.22.139	1	1	0	1	0	0
Weissella_cibaria_strain_OF06-4	1	1	0	0	0	0
Weissella_cibaria_strain_P71	1	1	0	1	0	0
Weissella_cibaria_strain_SP19	1	1	0	1	0	0
Weissella_cibaria_strain_SP7	1	1	0	0	0	0
Weissella_cibaria_strain_SRCM103448	1	0	0	1	0	0
Weissella_cibaria_strain_UC4051	1	1	0	0	0	0
Weissella_cibaria_strain_YRK005	1	1	0	0	0	0
Weissella_coleopterorum_strain_HDW19	1	0	0	0	0	0
Weissella_confusa_isolate_MGYG-HGUT-00155	1	1	0	0	0	0
Weissella_confusa_LBAE_C39-2	1	1	0	0	0	0
Weissella_confusa_NBRC_106469	1	1	0	0	0	0
Weissella_confusa_strain_1001271B_151109_F1	1	1	0	0	0	0
Weissella_confusa_strain_1001271B_151109_G12	1	1	0	0	0	0
Weissella_confusa_strain_32	1	1	0	0	0	0
Weissella_confusa_strain_718955	1	1	0	0	0	0
Weissella_confusa_strain_AB3E41	1	1	0	1	0	0
Weissella_confusa_strain_AF03-13	1	1	0	0	0	0
Weissella_confusa_strain_AP10A	1	1	0	0	0	1
Weissella_confusa_strain_BCC_2330	1	1	0	0	0	0
Weissella_confusa_strain_BCC_2344	1	1	0	0	0	0
Weissella_confusa_strain_BCC_2384	1	1	0	1	0	0
Weissella_confusa_strain_BCC_3038	1	1	0	0	0	0
Weissella_confusa_strain_BCC_3262	1	1	0	0	0	0
Weissella_confusa_strain_BCC_4194	1	1	0	0	0	0
Weissella_confusa_strain_BCC_4230	1	1	0	0	0	0
Weissella_confusa_strain_BCC_4255	1	1	0	0	0	1
Weissella_confusa_strain_CCK931	1	1	0	0	0	0
Weissella_confusa_strain_CCUG_17582	1	1	0	0	0	0
Weissella_confusa_strain_CCUG_30763	1	1	0	0	0	0
Weissella_confusa_strain_CCUG_30943	1	1	0	0	0	0
Weissella_confusa_strain_CCUG_30969	1	1	0	0	0	0
Weissella_confusa_strain_CCUG_36556	1	1	0	0	0	0
Weissella_confusa_strain_CCUG_37938	1	1	0	0	0	0
Weissella_confusa_strain_CCUG_39150	1	1	0	0	0	0
Weissella_confusa_strain_CCUG_39518	1	1	0	0	0	0
Weissella_confusa_strain_CCUG_39957	1	1	0	0	0	0
Weissella_confusa_strain_CCUG_41966	1	1	0	0	0	0
Weissella_confusa_strain_CCUG_43002	1	1	0	0	0	0
Weissella_confusa_strain_CCUG_51220	1	1	0	0	0	0
Weissella_confusa_strain_CCUG_54486	1	1	0	0	0	0
Weissella_confusa_strain_CCUG_58143	1	1	0	0	0	0
Weissella_confusa_strain_CCUG_61560	1	1	0	0	0	0
Weissella_confusa_strain_CIP_102578	1	1	0	0	0	1
Weissella_confusa_strain_DSM_20194	1	1	0	0	0	0
Weissella_confusa_strain_DSM_20196	1	1	0	0	0	0
Weissella_confusa_strain_EJ12	1	1	0	0	0	0
Weissella_confusa_strain_EJ52	1	0	0	0	0	0
Weissella_confusa_strain_EJ61	1	1	0	0	0	0
Weissella_confusa_strain_F71	1	1	0	0	0	1
Weissella_confusa_strain_FS54	1	0	0	0	0	0
Weissella_confusa_strain_L9	1	1	0	0	0	0
Weissella_confusa_strain_LM1	1	0	0	0	0	0
Weissella_confusa_strain_LMG_11983	1	1	0	1	0	0
Weissella_confusa_strain_LMG_14040	1	1	0	0	0	0
Weissella_confusa_strain_LMG_17695	1	1	0	0	0	0
Weissella_confusa_strain_LMG_17696	1	1	0	0	0	0
Weissella_confusa_strain_LMG_17698	1	1	0	0	0	0
Weissella_confusa_strain_LMG_17705	1	1	0	0	0	0
Weissella_confusa_strain_LMG_18475	1	1	0	0	0	0
Weissella_confusa_strain_LMG_18476	1	1	0	0	0	0
Weissella_confusa_strain_LMG_18477	1	1	0	0	0	0
Weissella_confusa_strain_LMG_18478	1	1	0	0	0	0
Weissella_confusa_strain_LMG_27187	1	1	0	0	0	0
Weissella_confusa_strain_MBF8-1	1	1	0	1	0	0
Weissella_confusa_strain_N17	1	0	0	0	0	0
Weissella_confusa_strain_N65	1	1	0	0	0	0
Weissella_confusa_strain_UC_010F3	0	0	0	0	0	0
Weissella_confusa_strain_UC_024F6	1	1	0	0	0	0
Weissella_confusa_strain_UC_048F3	1	1	0	0	0	0
Weissella_confusa_strain_UC4052	1	0	0	0	0	0
Weissella_confusa_strain_UC_710F16	1	0	0	0	0	0
Weissella_confusa_strain_UC_724F13	1	0	0	0	0	0
Weissella_confusa_strain_UC_748F4	1	1	0	0	0	0
Weissella_confusa_strain_VTT_E-062653	1	1	0	0	0	0
Weissella_confusa_strain_VTT_E-072748	1	1	0	0	0	0
Weissella_confusa_strain_VTT_E-133279	1	0	0	0	0	0
Weissella_confusa_strain_VTT_E-143403	1	1	0	0	0	0
Weissella_confusa_strain_VTT_E-153457	1	1	0	0	0	0
Weissella_confusa_strain_VTT_E-153460	1	1	0	0	0	0
Weissella_confusa_strain_VTT_E-163496	1	1	0	0	0	0
Weissella_confusa_strain_VTT_E-90392	0	0	0	0	0	0
Weissella_confusa_strain_VTT_E-90393	1	1	0	0	0	0
Weissella_confusa_strain_VTT_E-95616	1	1	0	0	0	0
Weissella_confusa_strain_WcL17	1	1	0	0	0	0
Weissella_confusa_strain_Wcp3a	0	1	0	0	0	0
Weissella_cryptocerci_strain_26KH-42	1	0	0	1	0	0
Weissella_diestrammenae_strain_KACC_16890	0	0	0	0	0	0
Weissella_fabalis_strain_CCUG_61472	1	0	0	1	0	0
Weissella_halotolerans_DSM_20190_G414	1	0	0	1	0	0
Weissella_halotolerans_DSM_20190	1	0	0	1	0	0
Weissella_hellenica_NBRC_15553	1	1	0	0	0	0
Weissella_hellenica_strain_0916-4-2	1	0	0	0	0	0
Weissella_hellenica_strain_1.2.50	1	1	0	1	0	0
Weissella_hellenica_strain_CBA3632	1	0	0	0	0	0
Weissella_hellenica_strain_CCUG_33494	1	1	0	0	0	0
Weissella_hellenica_strain_R-53116	1	1	0	0	0	0
Weissella_hellenica_strain_Wikim14	1	1	0	1	0	0
Weissella_jogaejeotgali_strain_FOL01	1	0	0	0	0	0
Weissella_kandleri_strain_DSM_20593	1	1	0	0	0	0
Weissella_koreensis_KACC_15510	1	0	0	0	0	0
Weissella_koreensis_KCTC_3621	1	0	0	0	0	0
Weissella_koreensis_strain_CBA3615_	1	0	0	0	0	0
Weissella_koreensis_strain_SK	1	0	0	0	0	0
Weissella_koreensis_strain_WiKim0080	1	0	0	0	0	0
Weissella_minor_strain_Dm-2019-34	1	1	0	0	0	0
Weissella_minor_strain_DSM_20014	1	1	0	0	0	0
Weissella_muntiaci_strain_8H-2_	1	1	0	0	0	0
Weissella_oryzae_SG25	1	1	0	0	0	0
Weissella_paramesenteroides_ATCC_33313	1	1	0	0	0	0
Weissella_paramesenteroides_isolate_MGYG-HGUT-01340	1	1	0	0	0	0
Weissella_paramesenteroides_strain_3.2.24	0	1	0	0	0	0
Weissella_paramesenteroides_strain_A37	1	1	0	0	0	0
Weissella_paramesenteroides_strain_DmW_107099	1	1	0	0	0	0
Weissella_paramesenteroides_strain_DmW_107100	1	1	0	0	0	0
Weissella_paramesenteroides_strain_DmW_107101	1	1	0	0	0	0
Weissella_paramesenteroides_strain_DmW_107102	1	1	0	0	0	0
Weissella_paramesenteroides_strain_DmW_107104	1	1	0	0	0	0
Weissella_paramesenteroides_strain_DmW_107105	1	1	0	0	0	0
Weissella_paramesenteroides_strain_DmW_107106	1	1	0	0	0	0
Weissella_paramesenteroides_strain_DmW_107108	1	1	0	0	0	0
Weissella_paramesenteroides_strain_DmW_107	1	1	0	0	0	0
Weissella_paramesenteroides_strain_DmW_109110	1	1	0	0	0	0
Weissella_paramesenteroides_strain_DmW_109	1	1	0	0	0	0
Weissella_paramesenteroides_strain_DmW_115112	1	1	0	0	0	0
Weissella_paramesenteroides_strain_DmW_115113	1	1	0	0	0	0
Weissella_paramesenteroides_strain_DmW_115114	1	1	0	0	0	0
Weissella_paramesenteroides_strain_DmW_115116	1	1	0	0	0	0
Weissella_paramesenteroides_strain_DmW_115	1	1	0	0	0	0
Weissella_paramesenteroides_strain_DmW_118119	1	1	0	0	0	0
Weissella_paramesenteroides_strain_DmW_118	1	1	0	0	0	0
Weissella_paramesenteroides_strain_FDAARGOS_414	1	0	0	0	0	0
Weissella_paramesenteroides_strain_N43	1	1	0	0	0	0
Weissella_paramesenteroides_strain_STCH-BD1	1	0	0	0	0	0
Weissella_paramesenteroides_strain_TR212	1	1	0	0	0	0
Weissella_paramesenteroides_strain_WpK4	1	0	0	0	0	0
Weissella_soli_NBRC	1	1	0	0	0	0
Weissella_soli_strain_CBA3633	1	0	0	0	0	0
Weissella_soli_strain_CCUG_46608	1	1	0	0	0	0
Weissella_soli_strain_CECT_7031	1	1	0	0	0	0
Weissella_soli_strain_KACC_11848	1	0	0	0	0	0
Weissella_sp_DD23	1	1	0	0	0	0
Weissella_sp_W-1	1	0	0	0	0	0
Weissella_sp_X0278	1	1	0	0	0	0
Weissella_sp_X0401	1	1	0	0	0	0
Weissella_sp_X0750	1	1	0	1	0	0
Weissella_thailandensis_JCM_10695	1	1	0	0	0	0
Weissella_thailandensis_NBRC_109621	1	1	0	0	0	0
Weissella_thailandensis_strain_CCUG_46557	1	1	0	0	0	0
Weissella_thailandensis_strain_KCTC_3751	1	1	0	0	0	0
Weissella_uvarum_strain_DSM_28060	1	1	0	0	0	0
Weissella_viridescens_NBRC_3949	1	1	0	0	0	0
Weissella_viridescens_strain_DSM_20410	1	1	0	0	0	0
Weissella_viridescens_strain_LB10G	1	1	0	0	0	0
Weissella_viridescens_strain_MFPC16A2805	1	0	0	0	0	0
Weissella_viridescens_strain_NCTC13645	1	1	0	0	0	0
Weissella_viridescens_strain_NJ100	1	0	0	0	0	0
Weissella_viridescens_strain_UCO-SMC3	1	1	0	0	0	0
Weissella_viridescens_Wvi	1	1	0	0	0	0
